# Supplementary material for: Genome-wide identification and dynamic transcriptome profiling of the DYW-type PPR family across greening of chlorotic leaves in pear (Pyrus pyrifolia)
Source: Front Plant Sci. 2026 Jan 29;17:1767760. doi: 10.3389/fpls.2026.1767760 (PMC12894350; doi:10.3389/fpls.2026.1767760)
Supplement: Supplementary file 2 [file Table2.xlsx]

## Sheet: DYW-PPR genes
	Chromosome	Gene ID	Protein ID	Symbol	FPKM
					CL1	CL2	CL3	CL4	CL5	CM1	CM2	CM3	CM4	CM5
	Chr1	GWHGBAOS001302	GWHPBAOS001301	PpPPR1	1.12	1.71667	2.41333	2.17333	2.75667	1.27333	1.35333	1.61	2.27	3.94667
	Chr1	GWHGBAOS001593	GWHPBAOS001592	PpPPR2	2.58333	1.49333	1.23667	0.78	0.393333	1.46667	1.62333	0.853333	0.653333	0.236667
	Chr2	GWHGBAOS021940	GWHPBAOS021933	PpPPR3	11.4567	11.0067	12.8833	7.36	3.86333	12.0267	12.5367	10.04	6.07	4.29
	Chr2	GWHGBAOS021997	GWHPBAOS021990	PpPPR4	0.0666667	0.356667	0.173333	0.106667	0.286667	0.303333	0.24	0.246667	0.36	0.443333
	Chr2	GWHGBAOS022870	GWHPBAOS022862	PpPPR5	2.39667	2.63	3.51667	2.30333	1.34667	2.75333	3.10333	2.13333	2.13667	1.05667
	Chr2	GWHGBAOS023611	GWHPBAOS023603	PpPPR6	1.56333	1.38333	1.1	0.676667	0.32	1.12333	1.23667	0.683333	0.786667	0.32
	Chr2	GWHGBAOS023614	GWHPBAOS023606	PpPPR7	#N/A	#N/A	#N/A	#N/A	#N/A	#N/A	#N/A	#N/A	#N/A	#N/A
	Chr2	GWHGBAOS023813	GWHPBAOS023805	PpPPR8	12.2267	20.2067	25.94	19.8667	2.35	12.6567	20.2267	16.69	18.38	1.68667
	Chr2	GWHGBAOS024075	GWHPBAOS024067	PpPPR9	2.61333	3.51667	3.96333	2.57	2.46333	3.40333	3.24333	2.75333	2.51667	2.16333
	Chr3	GWHGBAOS025985	GWHPBAOS025974	PpPPR10	5.97333	6.75	9.4	13.4267	7.03667	5.36333	7.71333	7.51	10.8933	6.74333
	Chr4	GWHGBAOS026589	GWHPBAOS026578	PpPPR11	2.04	3.37667	4.78	4.14333	3.06333	2.90667	3.45667	3.09	3.69333	2.36333
	Chr4	GWHGBAOS027902	GWHPBAOS027891	PpPPR12	2.07667	2.38667	2.06667	1.26	0.643333	2.40667	2.13667	1.49	1.44333	0.793333
	Chr4	GWHGBAOS027968	GWHPBAOS027957	PpPPR13	1.22333	1.40667	2.00333	1.31333	0.733333	1.38333	1.5	1.32333	1.26333	0.626667
	Chr4	GWHGBAOS028194	GWHPBAOS028182	PpPPR14	1.83333	3.26	3.14	1.86667	1.33	2.54667	2.31667	2	1.62	0.956667
	Chr4	GWHGBAOS028409	GWHPBAOS028397	PpPPR15	1.3	1.35	1.24333	0.766667	0.733333	1.48	1.26	1.08	0.723333	0.743333
	Chr5	GWHGBAOS028434	GWHPBAOS028421	PpPPR16	0.75	0.7	0.596667	0.59	0.52	0.733333	0.833333	0.586667	0.386667	0.553333
	Chr5	GWHGBAOS028865	GWHPBAOS028852	PpPPR17	1.05667	1.25	1.09	1.33667	1.9	1.03	0.98	0.796667	1.07667	1.48
	Chr5	GWHGBAOS029153	GWHPBAOS029140	PpPPR18	5.02	5.79	6.45667	4.08	2.23	5.72667	7.3	5.17	4.02667	1.83333
	Chr5	GWHGBAOS029690	GWHPBAOS029677	PpPPR19	2.30333	2.84333	3.12667	2.49333	1.71667	2.58667	2.86	2.69333	2.53667	1.98
	Chr5	GWHGBAOS030020	GWHPBAOS030007	PpPPR20	11.2433	12.9933	13.9367	10.93	3.13333	9.74333	11.6067	12.9433	9.34333	3.67333
	Chr5	GWHGBAOS030263	GWHPBAOS030250	PpPPR21	1.88	2.86	2.72333	1.59	1.47	2.65	2.94333	2.02	1.60333	1.25333
	Chr5	GWHGBAOS030408	GWHPBAOS030395	PpPPR22	4.31333	5.2	5.06333	3.55333	2.41	5.05	4.94333	3.83333	2.75667	2.04
	Chr5	GWHGBAOS030793	GWHPBAOS030780	PpPPR23	3.47667	3.38333	4.66667	2.35333	4.21333	4.37333	3.56	3.4	2.77667	3.82667
	Chr5	GWHGBAOS030814	GWHPBAOS030801	PpPPR24	23.9533	23.1267	22.64	28.96	34.0767	23.9333	23.12	21.9533	25.31	37.6567
	Chr5	GWHGBAOS030987	GWHPBAOS030974	PpPPR25	4.01667	5.49667	5.11333	3.32667	1.89667	5.36	5.79	3.68333	3.09333	1.63
	Chr5	GWHGBAOS031146	GWHPBAOS031133	PpPPR26	1.27333	2.27	2.58	2.39333	2.81	1.68667	2.46	2.68	2.45	2.66
	Chr6	GWHGBAOS031564	GWHPBAOS031551	PpPPR27	6.06333	6.3	5.30333	4.31	3.36333	6.11667	5.20333	3.32333	3.56333	2.99333
	Chr6	GWHGBAOS031632	GWHPBAOS031619	PpPPR28	2.54	2.65333	2.32667	1.79	1.75	2.23333	1.99	2.02	1.50667	1.27667
	Chr6	GWHGBAOS031787	GWHPBAOS031774	PpPPR29	7.89333	9.12	8.10333	4.15	1.57	8.53667	9.46333	7.44	3.70333	1.37333
	Chr6	GWHGBAOS031866	GWHPBAOS031853	PpPPR30	2.70667	3.13667	3.6	2.65667	1.75667	2.77667	3.11667	2.24667	2.13333	1.66667
	Chr6	GWHGBAOS032950	GWHPBAOS032936	PpPPR31	0.55	0.783333	1.14	0.926667	0.573333	0.866667	0.753333	0.79	0.883333	0.563333
	Chr7	GWHGBAOS033661	GWHPBAOS033647	PpPPR32	12.65	15.0933	21.44	15.7667	6.05667	14.4367	16	13.5033	13.8633	4.92
	Chr7	GWHGBAOS034542	GWHPBAOS034528	PpPPR33	0.993333	1.18333	1.28333	0.66	0.666667	1.51333	1.5	0.85	0.59	0.653333
	Chr7	GWHGBAOS035438	GWHPBAOS035423	PpPPR34	0.783333	0.916667	1.37	1.12667	0.956667	1.00667	1.17667	0.92	1.08333	0.53
	Chr8	GWHGBAOS036421	GWHPBAOS036406	PpPPR35	1.04667	1.80333	0.723333	0.643333	0.343333	2.14333	1.84	0.483333	0.55	0.446667
	Chr8	GWHGBAOS036423	GWHPBAOS036408	PpPPR36	2.59	3.72667	2.45667	1.25667	1.43	3.89333	3.61667	1.52333	1.59333	1.16
	Chr8	GWHGBAOS036527	GWHPBAOS036512	PpPPR37	3.43	3.29333	5.26333	5.90667	1.02333	2.35333	3.88667	3.78	5.89333	1.50333
	Chr8	GWHGBAOS036647	GWHPBAOS036632	PpPPR38	0.726667	0.81	1.13	0.813333	0.806667	0.743333	0.896667	0.793333	0.82	0.693333
	Chr8	GWHGBAOS037228	GWHPBAOS037213	PpPPR39	4.85667	5.07667	6.43	4.46333	1.29333	3.97667	5.51	5.66667	3.8	1.26333
	Chr9	GWHGBAOS038056	GWHPBAOS038041	PpPPR40	9.34	9.88333	10.51	5.26333	4.96333	10.42	9.84333	6.93333	4.87667	4.59667
	Chr9	GWHGBAOS038061	GWHPBAOS038046	PpPPR41	0.886667	1.09667	0.723333	0.44	0.54	1.22667	0.81	0.4	0.326667	0.546667
	Chr9	GWHGBAOS038271	GWHPBAOS038256	PpPPR42	0.386667	0.433333	0.56	0.496667	0.26	0.486667	0.59	0.45	0.44	0.263333
	Chr9	GWHGBAOS038434	GWHPBAOS038419	PpPPR43	1.43	1.51333	2.34333	1.72667	0.83	2.25667	2.10667	1.65	1.27333	0.503333
	Chr9	GWHGBAOS038449	GWHPBAOS038434	PpPPR44	2.19333	2.49667	2.65	1.86333	1.19	2.28333	2.67333	1.77333	1.60333	0.926667
	Chr9	GWHGBAOS038598	GWHPBAOS038583	PpPPR45	6.61333	6.45667	6.67333	7.25667	3.93667	5.25667	6.32667	5.71333	6.64667	5.69
	Chr10	GWHGBAOS002012	GWHPBAOS002011	PpPPR46	3.29333	2.69667	3.82	2.81333	2.48	2.73667	3.36333	2.43333	3.59	2.36
	Chr10	GWHGBAOS002266	GWHPBAOS002264	PpPPR47	2.26333	2.33667	3.16667	2.25	2.00667	2.55667	2.95333	2.52	2.29	1.66667
	Chr10	GWHGBAOS002707	GWHPBAOS002705	PpPPR48	2.18333	0	0	0	0	0	0	0	0	0
	Chr10	GWHGBAOS003107	GWHPBAOS003105	PpPPR49	2.16667	2.26333	2.38667	2.02333	1.57333	2.39333	2.77	1.74333	1.76333	1.34333
	Chr10	GWHGBAOS003110	GWHPBAOS003108	PpPPR50	2.42	2.43	2.86667	2.25667	1.52	2.34667	2.66333	1.87333	2.21667	1.79667
	Chr10	GWHGBAOS003494	GWHPBAOS003492	PpPPR51	8.49667	8.32667	11.7267	15.72	7.17333	5.84	8.9	8.3	13.9533	7.20667
	Chr10	GWHGBAOS003498	GWHPBAOS003496	PpPPR52	1.45	1.71	2.11667	1.37667	1.17	1.40333	1.31	1.05333	1.38	0.903333
	Chr10	GWHGBAOS003568	GWHPBAOS003566	PpPPR53	3.50667	2.99	2.14333	1.41333	1.7	2.87	2.55667	1.52	1.13667	1.61
	Chr10	GWHGBAOS003687	GWHPBAOS003685	PpPPR54	8.48	9.38333	11.21	8.07667	3.12667	7.98	10.7933	8.78667	6.61333	2.35
	Chr10	GWHGBAOS003843	GWHPBAOS003841	PpPPR55	8.67	9.48333	6.56	3.5	4.71333	10.59	8.04333	6.71667	3.99333	5.10333
	Chr10	GWHGBAOS004059	GWHPBAOS004057	PpPPR56	1.32333	1.82333	2.63667	1.64333	0.796667	2.03333	1.79667	1.44333	1.36333	0.586667
	Chr10	GWHGBAOS004568	GWHPBAOS004566	PpPPR57	0.176667	0.183333	0.166667	0.0933333	0.106667	0.256667	0.373333	0.103333	0.143333	0.116667
	Chr11	GWHGBAOS004825	GWHPBAOS004823	PpPPR58	5.54333	6.84333	8.24333	8.67	3.77333	6.71333	7.61333	6.00333	7.77333	3.09333
	Chr11	GWHGBAOS005108	GWHPBAOS005106	PpPPR59	0.03	0.03	0	0.316667	0.253333	0.0633333	0.0633333	0	0.0966667	0.0633333
	Chr11	GWHGBAOS005715	GWHPBAOS005713	PpPPR60	2.43667	1.26333	0.76	0.35	0.35	1.31667	0.91	0.433333	0.286667	0.276667
	Chr11	GWHGBAOS005732	GWHPBAOS005730	PpPPR61	1.77	1.65	3.01333	2.72	1.54667	1.88333	2.39	2.25	2.06	1.21667
	Chr11	GWHGBAOS006734	GWHPBAOS006732	PpPPR62	1.25667	1.06	1.29667	1.01667	1.18	1.16667	1.10333	1.08333	0.963333	0.81
	Chr11	GWHGBAOS006983	GWHPBAOS006980	PpPPR63	2.63333	3.28333	4.54	3.17667	2.32333	4.27	3.60333	2.44	2.90333	1.92333
	Chr12	GWHGBAOS007071	GWHPBAOS007068	PpPPR64	0.383333	0.25	0.69	0.426667	0.44	0.25	0.346667	0.336667	0.406667	0.31
	Chr12	GWHGBAOS007149	GWHPBAOS007146	PpPPR65	#N/A	#N/A	#N/A	#N/A	#N/A	#N/A	#N/A	#N/A	#N/A	#N/A
	Chr12	GWHGBAOS007292	GWHPBAOS007289	PpPPR66	2.51333	2.13333	3.59	2.78333	0.896667	2.63	2.56333	2.39333	2.80667	0.716667
	Chr12	GWHGBAOS007484	GWHPBAOS007481	PpPPR67	#N/A	#N/A	#N/A	#N/A	#N/A	#N/A	#N/A	#N/A	#N/A	#N/A
	Chr12	GWHGBAOS007523	GWHPBAOS007520	PpPPR68	26	26.1967	35.44	23.7367	7.07	20.88	29.9633	34.0267	23.96	8.77333
	Chr12	GWHGBAOS008312	GWHPBAOS008309	PpPPR69	8.85667	8.24	8.58667	6.93	5.09333	8.57667	8.71	6.66	5.77333	5.68
	Chr12	GWHGBAOS008505	GWHPBAOS008502	PpPPR70	#N/A	#N/A	#N/A	#N/A	#N/A	#N/A	#N/A	#N/A	#N/A	#N/A
	Chr12	GWHGBAOS008648	GWHPBAOS008645	PpPPR71	1.44667	1.50667	1.79	1.09667	0.5	1.66	1.43	1.01333	0.936667	0.546667
	Chr13	GWHGBAOS009638	GWHPBAOS009634	PpPPR72	2.17667	2.67333	3.12333	2.23	2.33667	2.92333	2.59333	2.10333	1.80667	1.73667
	Chr13	GWHGBAOS009692	GWHPBAOS009688	PpPPR73	4.01667	4.56	3.88333	2.20333	1.66	5.64667	4.42667	2.79	1.88667	1.26
	Chr13	GWHGBAOS009887	GWHPBAOS009883	PpPPR74	10.0533	9.07	9.22	5.36333	4.33333	9.71667	10.4567	7.20333	5.10333	3.81667
	Chr13	GWHGBAOS010066	GWHPBAOS010062	PpPPR75	1.04	1.37667	2.78667	2.32667	1.27	1.41	1.91	1.37	2.17667	0.86
	Chr13	GWHGBAOS010377	GWHPBAOS010373	PpPPR76	3.39	3.99333	5.3	6.64667	2.63	3.29	3.88	3.06333	4.34667	2.15
	Chr13	GWHGBAOS010423	GWHPBAOS010419	PpPPR77	3.26667	3.40667	4.43	3.04667	1.81	3.75	3.60667	3.57667	3.18333	1.42
	Chr13	GWHGBAOS010435	GWHPBAOS010431	PpPPR78	4.56	4.87333	4.18333	3.41667	3.57333	5.2	4.69667	3.87	3.01333	2.79333
	Chr13	GWHGBAOS010784	GWHPBAOS010780	PpPPR79	3.43667	5.01667	10.7033	11.0033	2.71667	4.68667	6.02333	7.53	8.97	1.88
	Chr13	GWHGBAOS010796	GWHPBAOS010792	PpPPR80	2.77333	2.47333	2.55667	1.3	1.17667	2.46	2.43333	1.64333	1.41333	0.96
	Chr13	GWHGBAOS010882	GWHPBAOS010878	PpPPR81	0.07	0	0.88	0	0	0.0133333	0	0.01	0	0.23
	Chr13	GWHGBAOS011302	GWHPBAOS011298	PpPPR82	2.69	3.86	3.86333	2.14	1.03667	3.58333	3.16333	2.14	2.02	0.733333
	Chr14	GWHGBAOS011596	GWHPBAOS011592	PpPPR83	2.04	1.56	2.28	1.51667	1.19333	1.62333	2.08	1.55	1.43667	0.936667
	Chr14	GWHGBAOS011995	GWHPBAOS011991	PpPPR84	2.29	2.53	2.37	1.18667	1.2	2.70667	2.26	1.74	1.68667	1.06667
	Chr14	GWHGBAOS012946	GWHPBAOS012942	PpPPR85	5.55333	5.03667	4.01667	2.94667	3.09667	4.86333	4.14	3.12333	3.43667	3.04667
	Chr14	GWHGBAOS013026	GWHPBAOS013022	PpPPR86	1.02	1.2	2.08	1.05667	0.67	1.20333	1.15	0.873333	1.24	0.426667
	Chr14	GWHGBAOS013056	GWHPBAOS013052	PpPPR87	0.613333	0.64	1.36	1.35333	1.27	0.906667	0.83	0.676667	1.09333	0.863333
	Chr14	GWHGBAOS013341	GWHPBAOS013337	PpPPR88	2.33667	2.10667	2.25667	1.74	1.19	2.65667	2.45333	1.92333	2.09667	1.22333
	Chr14	GWHGBAOS013384	GWHPBAOS013380	PpPPR89	#N/A	#N/A	#N/A	#N/A	#N/A	#N/A	#N/A	#N/A	#N/A	#N/A
	Chr15	GWHGBAOS013804	GWHPBAOS013800	PpPPR90	3.42333	3.25333	3.14	1.92667	1.78333	3.46333	3.87333	2.56667	1.58	1.64
	Chr15	GWHGBAOS013900	GWHPBAOS013896	PpPPR91	4.58667	35.35	16.1067	38.6767	35.89	27.9667	31.5167	21.29	56.59	17.26
	Chr15	GWHGBAOS013904	GWHPBAOS013900	PpPPR92	9.52333	8.67667	7.28333	6.37333	9.05333	9.43	7.98	6.3	6.65667	10.74
	Chr15	GWHGBAOS014701	GWHPBAOS014697	PpPPR93	1.09667	1.38333	1.52	1.10333	0.833333	1.36333	1.50667	1.12333	0.97	0.493333
	Chr15	GWHGBAOS014762	GWHPBAOS014758	PpPPR94	#N/A	#N/A	#N/A	#N/A	#N/A	#N/A	#N/A	#N/A	#N/A	#N/A
	Chr15	GWHGBAOS014880	GWHPBAOS014876	PpPPR95	13.8267	17.5567	22.3533	18.5033	4.85	13.5033	19.6733	16.92	14.58	3.53333
	Chr15	GWHGBAOS015008	GWHPBAOS015004	PpPPR96	4.20667	4.12667	4.32	2.31333	1.94	4.55	4.45	3.36	2.12333	1.53
	Chr15	GWHGBAOS015175	GWHPBAOS015171	PpPPR97	0.14	1.86	1.05333	0.976667	1.86667	1.84	1.46667	1.39333	1.07667	1.56
	Chr15	GWHGBAOS015195	GWHPBAOS015191	PpPPR98	16.6733	10.8567	9.09667	5.52667	4.39	10.31	10.72	7.45667	4.92667	3.63667
	Chr15	GWHGBAOS015631	GWHPBAOS015627	PpPPR99	36.1	37.7267	50.4167	21.5433	10.2767	43.1267	46.95	25.64	20.67	10.9667
	Chr15	GWHGBAOS015635	GWHPBAOS015631	PpPPR100	11.2667	8.79667	8.23	7.96	8.75333	9.10333	10.0433	9.05333	7.96	10.9233
	Chr15	GWHGBAOS015711	GWHPBAOS015707	PpPPR101	1.48333	1.82667	1.82	1.08	1.10667	1.52333	1.39333	1.13667	1.24	0.973333
	Chr15	GWHGBAOS015837	GWHPBAOS015833	PpPPR102	1.29667	1.38	2.08667	2.4	0.58	1.06667	1.8	2.51333	2.12667	0.456667
	Chr15	GWHGBAOS015875	GWHPBAOS015871	PpPPR103	4.99667	3.27667	4.05667	3.84	1.63667	3.17333	2.97	3.00333	2.42667	1.47
	Chr15	GWHGBAOS016112	GWHPBAOS016108	PpPPR104	2.86667	3.36	3.67333	2.62	3.04	3.22	3.18667	2.57	2.28333	2.37
	Chr15	GWHGBAOS016620	GWHPBAOS016616	PpPPR105	#N/A	#N/A	#N/A	#N/A	#N/A	#N/A	#N/A	#N/A	#N/A	#N/A
	Chr15	GWHGBAOS016641	GWHPBAOS016637	PpPPR106	0.3	0.373333	0.47	0.723333	0.8	0.193333	0.336667	0.536667	0.596667	0.516667
	Chr15	GWHGBAOS016701	GWHPBAOS016697	PpPPR107	1.59	1.71333	1.88667	1.09333	0.893333	1.64667	1.88333	0.966667	1.01667	0.75
	Chr15	GWHGBAOS016735	GWHPBAOS016731	PpPPR108	1.93667	2.05	2.45	1.20667	0.743333	1.48333	1.78	1.33667	0.906667	0.903333
	Chr15	GWHGBAOS017073	GWHPBAOS017069	PpPPR109	43.6767	38.2133	40.95	53.0033	95.83	36.87	39.6967	44.2067	56.6333	96.4267
	Chr15	GWHGBAOS017350	GWHPBAOS017346	PpPPR110	#N/A	#N/A	#N/A	#N/A	#N/A	#N/A	#N/A	#N/A	#N/A	#N/A
	Chr15	GWHGBAOS017357	GWHPBAOS017353	PpPPR111	3.61667	4.44333	5.57667	4.45667	2.41	4.02	4.46667	4.91333	3.74	1.73333
	Chr16	GWHGBAOS017569	GWHPBAOS017565	PpPPR112	10.1767	11.2967	6.03667	2.11667	0.95	8.54	9.69667	3.7	1.5	0.773333
	Chr16	GWHGBAOS017575	GWHPBAOS017571	PpPPR113	2.27	2.77667	3.38333	1.80333	1.98	2.74667	3.19	2.18	1.64333	1.11667
	Chr16	GWHGBAOS018658	GWHPBAOS018654	PpPPR114	0.353333	0.423333	0.403333	0.386667	0.263333	0.426667	0.266667	0.373333	0.38	0.193333
	Chr16	GWHGBAOS018737	GWHPBAOS018733	PpPPR115	2.63	2.38333	5.93667	5.76	0.896667	0.386667	3.57667	3.93	4.87667	1.06
	Chr16	GWHGBAOS018979	GWHPBAOS018974	PpPPR116	#N/A	#N/A	#N/A	#N/A	#N/A	#N/A	#N/A	#N/A	#N/A	#N/A
	Chr16	GWHGBAOS018983	GWHPBAOS018978	PpPPR117	7.49667	9.47667	12.3467	7.26667	2.78	10.3733	10.94	7.15	6.12	2.09667
	Chr16	GWHGBAOS019001	GWHPBAOS018996	PpPPR118	6.51667	6.91	10.4933	9	4.32667	6.97	8.15	8.58333	7.31333	3.88
	Chr16	GWHGBAOS019536	GWHPBAOS019530	PpPPR119	2.31	2.23	1.69333	0.956667	0.733333	2.2	2.21	1.08	0.943333	0.54
	Chr17	GWHGBAOS020177	GWHPBAOS020171	PpPPR120	4.16333	4.05	4.38333	3.16	2.27333	3.55	3.73333	3.03333	3.56667	2.01667
	Chr17	GWHGBAOS020209	GWHPBAOS020203	PpPPR121	#N/A	#N/A	#N/A	#N/A	#N/A	#N/A	#N/A	#N/A	#N/A	#N/A
	Chr17	GWHGBAOS020236	GWHPBAOS020230	PpPPR122	3.39333	3.43	3.41667	2.33667	1.64	3.77	3.25667	2.31333	1.94333	1.63
	Chr17	GWHGBAOS020366	GWHPBAOS020360	PpPPR123	4.09667	3.94667	5.65333	3.37333	1.87	3.99	4.44	3.49667	3.34333	0.963333
	Chr17	GWHGBAOS020662	GWHPBAOS020656	PpPPR124	6.09667	5.52667	4.9	5.40667	3.78667	4.73333	5.52667	5.15	5.89333	4.35
	Chr17	GWHGBAOS021357	GWHPBAOS021351	PpPPR125	#N/A	#N/A	#N/A	#N/A	#N/A	#N/A	#N/A	#N/A	#N/A	#N/A
	Chr17	GWHGBAOS021382	GWHPBAOS021376	PpPPR126	1.75667	2.23667	2.17667	1.09667	0.586667	1.99	2.00667	1.15667	1.11333	0.313333
	Chr17	GWHGBAOS021719	GWHPBAOS021713	PpPPR127	1.24333	1.35333	2.03333	0.84	0.326667	1.26	1.34667	1.25333	0.893333	0.243333
	Chr17	GWHGBAOS021738	GWHPBAOS021732	PpPPR128	3.8	3.91	4.08667	2.22333	2.17667	3.82333	3.51667	3.11333	2.42333	1.65
	Chr17	GWHGBAOS021751	GWHPBAOS021745	PpPPR129	1.17333	1.33	1.53667	1.38333	1.12333	1.48	1.17	0.756667	1.13333	0.883333

## Sheet: Collinearity
	Chromosome1	Gene1	Chromosome2	Gene2
	Chr1	PpPPR2	chr16	PpPPR119
	Chr10	PpPPR48	chr5	PpPPR24
	Chr10	PpPPR51	chr5	PpPPR19
	Chr10	PpPPR57	chr5	PpPPR16
	Chr11	PpPPR59	Chr3	PpPPR10
	Chr12	PpPPR64	chr12	PpPPR65
	Chr12	PpPPR67	chr4	PpPPR12
	Chr12	PpPPR70	chr14	PpPPR87
	Chr13	PpPPR74	chr16	PpPPR116
	Chr13	PpPPR77	chr16	PpPPR114
	Chr13	PpPPR80	chr6	PpPPR30
	Chr15	PpPPR100	chr2	PpPPR7
	Chr15	PpPPR102	chr15	PpPPR103
	Chr15	PpPPR102	chr2	PpPPR8
	Chr15	PpPPR104	chr2	PpPPR9
	Chr15	PpPPR105	chr8	PpPPR38
	Chr15	PpPPR106	chr8	PpPPR38
	Chr15	PpPPR110	chr8	PpPPR39
	Chr15	PpPPR111	chr8	PpPPR39
	Chr15	PpPPR94	chr2	PpPPR5
	Chr15	PpPPR99	chr2	PpPPR6
	Chr17	PpPPR120	chr9	PpPPR40
	Chr17	PpPPR121	chr17	PpPPR122
	Chr17	PpPPR123	chr9	PpPPR42
	Chr17	PpPPR124	chr9	PpPPR45

## Sheet: WGCNA
ID	CL1	CL2	CL3	CL4	CL5	CM1	CM2	CM3	CM4	CM5
GWHGBAOS021588	29248.5	34049.6	68833.8	37142.9	5392.57	28798.4	49551.7	46334.8	31964.8	7945.36
GWHGBAOS018662	187.68	274.993	267.833	5175.08	13207.5	109.433	154.917	384.14	3334.45	20381.1
GWHGBAOS033321	898.017	746.023	1169.37	5520.68	11322.6	466.987	825.527	2250.3	4957.63	12596.2
GWHGBAOS029069	7543.39	7901.16	8379.94	2189.64	142.353	7256.8	9893.66	12541.2	1857.36	236.55
GWHGBAOS007019	1566.51	1474.66	3212.61	10126.7	3636.79	1131.89	2184.58	4374.05	9647.54	4161.35
GWHGBAOS017487	6052.02	6076.61	7433.29	9036.68	2869.67	4852	7009.51	8432.96	7212.71	3865.36
GWHGBAOS003928	5653.21	5667.89	5978.3	1974.12	69.4233	4262.12	6049.55	8605.09	1787.86	135.23
GWHGBAOS006408	163.027	184.23	946.237	5377.43	2811.97	179.873	555.047	2336.23	8289.75	5201.69
GWHGBAOS022015	3591.98	1877.6	7920.8	208.197	54.27	1376.85	7417.22	6740.25	163.95	57.8433
GWHGBAOS025897	1209.42	1581.74	2065.57	7732.9	6709.67	1039.84	1757.62	4579.63	7099.56	6759.37
GWHGBAOS005235	1633.92	2069.23	4131.88	6663.96	2044.78	1624.42	2930.16	4937.44	6001.73	2422.18
GWHGBAOS003929	3918.42	4217.69	4577.3	2228.9	72.9467	3236.63	4736.55	6513.96	1843.11	122.563
GWHGBAOS039622	3149.12	2437.01	6510.4	3009.5	173.583	1813.57	4513.82	5890.25	2700.89	220.893
GWHGBAOS039927	2059.14	2991.29	1330.86	1394.51	1348.58	1998.52	2420.19	5871.52	1866.29	2688.3
GWHGBAOS031855	2220.27	2503.43	3203.19	3479.34	778.07	1861.9	3292.52	5818.96	3363.66	1446.84
GWHGBAOS017697	2730.67	4817.34	1658.05	49.82	0	5471.13	1801	513.723	58.0933	2.05333
GWHGBAOS029068	3155.84	3120.08	3243.46	1498.94	188.183	2805.32	3695.84	5272.83	1229.2	314.42
GWHGBAOS007970	5113.22	4709.39	3845	2983.55	1764.67	4250.42	4816.39	4825.15	4446.51	1428.79
GWHGBAOS015492	4838.33	3471.16	4979.58	891.753	0.173333	3599.31	3978.34	3400.29	1201.97	0.413333
GWHGBAOS027651	2112.14	2615.11	3036.17	3471.29	1318.91	2102.84	3023.21	4953.73	2853.5	2213.07
GWHGBAOS003487	1876.61	2445.78	4304.74	4741.45	131.667	2084.57	3115.36	3171.31	4874.84	284.98
GWHGBAOS028044	199.697	194.54	92.2267	1502.33	4583.5	139.55	129.617	271.763	1111.82	4722.29
GWHGBAOS027479	919.383	1039.42	1688.97	4518.13	1015.78	708.907	1006.37	1630.07	4291.4	1158.68
GWHGBAOS038640	1685.23	1860.8	2367.48	2196.42	541.103	1543.43	2214.51	4469.13	2176.94	911.407
GWHGBAOS033421	549.47	517.457	532.977	1934.87	4346.47	383.03	554.08	1205.27	1814.93	4393.23
GWHGBAOS018944	2047.65	2278.82	2883	3898.13	1711.41	1824.73	2602.6	4290.9	3414.66	1950.64
GWHGBAOS041615	1765.39	1901.8	3807.65	4262.23	966.097	1762.73	2771.28	3708.67	3297.58	1137.74
GWHGBAOS027807	2927.36	3672.48	4076.61	758.823	15.59	2648.61	3684.08	2676.4	1057.39	62.4
GWHGBAOS010419	82.2933	120.487	130.277	1282.61	2801.43	46.3633	75.3233	166.073	867.273	4069.16
GWHGBAOS018581	1703.42	1687.39	2027.61	2293.77	1016.44	1230.25	2228.01	4010.88	1768.67	1996.01
GWHGBAOS020460	908.487	2899.74	137.433	0	0	3946.04	349.763	0	0	0
GWHGBAOS038599	2288.6	2727.03	2067.18	486.413	323.587	2589.45	3442.65	3941.54	374.48	822.8
GWHGBAOS037468	1891.61	2113.59	3774.74	3856.08	1107.56	1744.7	2819.94	3501.62	3273.22	1123.36
GWHGBAOS002540	1984.77	2428.47	2462.59	3268.55	468.873	3839.7	2468	1902.12	944.137	376.183
GWHGBAOS038755	2104.45	2533.04	2850.47	3618.65	2538.01	2092.53	2968.2	3739.24	3286.41	3263.86
GWHGBAOS013885	2549.04	2853.02	2729.03	3220.52	2170.02	2930.55	3666.97	3675.77	2753.8	2947.85
GWHGBAOS002467	2328.7	2299.54	2848.62	2660.23	1005.14	2096.48	3262.4	3612.39	2070.34	996.243
GWHGBAOS000980	1645.18	1556.77	2142.58	2758.06	1025.51	1216.81	2038.93	3490.09	2346.11	1653.64
GWHGBAOS030956	1030.43	1582.59	1833.64	3069.44	3318.19	898.237	761.7	611.39	2193.62	3395.06
GWHGBAOS023289	28.29	23.1233	41.3633	327.69	2410.46	17.8433	23.58	50.95	342.647	3270.91
GWHGBAOS024202	1033.93	1147.04	1518.5	3090.78	1382.18	971.603	1412.94	2037.5	3270.74	1741.51
GWHGBAOS023034	1131.8	1327.65	1748.75	3041.12	1385.94	1013.45	1697.62	3246.98	2627.43	2153.2
GWHGBAOS028000	477.833	429.967	826.197	1748.52	1688.84	344.56	606.973	1110.99	1340.77	3155.72
GWHGBAOS040961	797.57	627.38	865.947	3081.44	884.527	582.78	906.3	2135.97	2432.41	967.907
GWHGBAOS042255	569.553	725.527	2044.79	1529.85	700.647	246.807	1134.83	2495.3	3021.21	1142.97
GWHGBAOS037472	705.427	855.53	1930.23	3014.53	204.377	603.58	1347.6	2282.6	2995.5	268.843
GWHGBAOS024894	893.193	916.34	1436.66	2978.58	1488.58	909.39	1216.35	1651.49	2434.72	2876.95
GWHGBAOS037869	818.673	1021.28	2365.17	1444.53	517.127	305.813	1465.96	2693.69	2872.4	822.873
GWHGBAOS031465	1671.41	1480.63	1701.63	2484.89	1174.06	1275.14	1823.3	2810.26	2285.57	1619.81
GWHGBAOS020839	893.483	1087.97	1273.09	2763.35	1464.59	883.927	1361.13	1956.92	2427.71	1842.65
GWHGBAOS000685	543.053	530.933	1469.83	2689.79	106.657	468.05	1017.86	1932.11	2131.17	192.04
GWHGBAOS010153	9.24333	18.94	46.17	2286.02	2391.44	16.02	25.7033	125.847	2233.22	2634.25
GWHGBAOS028652	1161.61	1333.99	1536.28	2177.42	1556.73	1102.95	1614.83	2350.18	1967.26	2612.8
GWHGBAOS002550	87.6167	19.8	139.303	435.993	6.15	135.68	1067.99	2594.88	1083.65	19.5133
GWHGBAOS041821	1112.23	1264.84	1434.99	2181.21	893.88	1064.34	1486.84	2529.62	2123.81	1475.09
GWHGBAOS029316	1047.41	1155.38	1455.28	2025.96	1052.82	935.883	1386.11	2464.95	1664.67	1296.56
GWHGBAOS033825	366.903	603.377	230.57	405.697	2422.65	531.097	441.187	360.043	340.957	2050.1
GWHGBAOS018331	1430.48	2165.37	2390.87	40.11	0	2001.43	2015.01	1215.94	137.677	0.11
GWHGBAOS010868	496.37	771.763	2384.72	543.397	0.596667	458.837	1686.24	1447.42	223.363	1.84
GWHGBAOS020850	42.5667	38.42	74.3467	193.723	1508.11	34.5667	52.16	106.56	137.65	2383.25
GWHGBAOS026199	1037.48	1246.14	1694.34	2378.06	923.533	859.143	1408.96	2153.17	1957.66	1214.93
GWHGBAOS018190	1643.33	1668.83	1938.73	372.843	6.91667	1224.87	2347.34	1151.07	285.44	18.2967
GWHGBAOS003470	367.477	395.797	784.013	2344.56	677.683	239.993	525.737	988.6	2033.35	1006.23
GWHGBAOS028564	645.217	833.95	1090.69	2234.79	531.563	997.053	1029.6	1383.11	1345.36	450.443
GWHGBAOS030501	1512.57	1717.65	1467.95	1563.95	1293.53	2187.84	1247.79	1029.39	1211.27	1007.3
GWHGBAOS024301	131.79	118.4	426.19	2156.53	376.313	92.14	210.32	1168.38	2100.01	288.307
GWHGBAOS029703	536.063	586.22	411.763	668.793	1004.77	371.63	434.523	578.293	545.717	2131.83
GWHGBAOS040590	2120.66	387.327	249.733	398.763	220.083	574.513	367.633	105.96	430.76	375.903
GWHGBAOS015240	120.967	113.087	74.67	100.837	1088.9	75.1667	102.257	204.89	168.247	2011.09
GWHGBAOS019987	394.16	494.733	1732.25	1159.02	322.03	238.81	955.553	2007.06	1504.87	558.3
GWHGBAOS039647	1393.37	1347.33	1797.16	550.19	63.7633	1027.99	1837.5	2006.23	883.557	69.3067
GWHGBAOS015493	1164.87	1018.63	2003.08	85.3733	0	1370.48	1692.83	1285.37	123.917	0.12
GWHGBAOS010585	923.027	953.373	1184.43	1069.41	1033.26	931.817	1416.46	1994.19	979.61	1077.91
GWHGBAOS004889	793.28	805.377	1073.98	1941.13	507.36	638.22	981.507	1530.65	1554.63	625.73
GWHGBAOS035772	1138.59	1044.81	967.467	530.233	198.5	891.517	1175.56	1926.59	484.887	318.563
GWHGBAOS002040	828.93	1005.24	1157.74	896.13	192.317	858.703	1264.28	1901.3	881.943	310.303
GWHGBAOS006239	818.493	923.59	1898.77	837.893	276.207	1102.94	1615.07	1702.2	572.887	403.64
GWHGBAOS004368	1866.59	1635.02	1643.8	1756.21	1616.05	1583.54	1487.72	1791.07	1721.03	1439.31
GWHGBAOS028858	15.13	23.5067	6.48333	415.657	1682.69	6.45	4.4	30.8133	400.08	1841.11
GWHGBAOS007782	766.637	868.187	960.387	542.46	319.18	660.49	1052.77	1840.91	516.213	583.457
GWHGBAOS021785	280.08	318.68	435.267	1525.51	1081.76	330.467	357.967	667.507	1830.08	1208.93
GWHGBAOS015481	1056.15	1005.87	1825.06	73.24	0.0233333	1143.3	1504.02	1020.11	97.3867	0.0233333
GWHGBAOS018137	1814.88	1367.68	1113.2	1674.85	746.63	1289.48	1227.42	1075.01	1234.11	660.827
GWHGBAOS019529	321.98	365.553	767.96	1773.31	492.85	246.863	496.44	946.663	1394.49	572.58
GWHGBAOS010495	806.55	968.45	1105.18	1489.35	832.977	702.677	1100.65	1761.16	1374.07	1368.26
GWHGBAOS024752	844.293	998.717	932.623	846.38	204.297	886.687	1221.65	1754.11	630.833	393.747
GWHGBAOS039623	51.92	45.63	90.9333	1746.41	203.07	35.0133	61.9833	216.327	845.883	317.083
GWHGBAOS036897	8.71667	10.9867	5.68667	62.9067	1735.42	15.3167	3.08667	9.07667	96.7967	1214.5
GWHGBAOS037042	1317.93	1171.58	651.24	427.343	297.48	1532.55	1733.09	966.987	191.19	204.25
GWHGBAOS014631	1201.91	1188.15	1184.38	1144.43	1665.09	1306.96	1341.33	1380.48	1299.25	1687.55
GWHGBAOS018351	112.16	92.7233	260.207	1677.05	90.8233	51.4133	140.157	491.007	1049.19	109.593
GWHGBAOS000610	124.563	153.613	62.98	240.2	1413.94	158.027	73.2367	81.0467	357.857	1655.17
GWHGBAOS008314	1235.98	1179.96	1208.11	617.823	735.43	1080.9	1381.81	1650.47	566.243	1030.43
GWHGBAOS000666	25.7233	37.5333	20.1667	60.3033	1644.78	26.1833	22.6533	24.53	101.203	957.11
GWHGBAOS034172	382.253	45.63	594.673	1147.25	20.73	40.6633	313.643	1643.14	978.817	70.1433
GWHGBAOS026431	111.993	82.1533	61.93	729.277	1637.38	75.3133	72.3333	59.37	641.933	1089.58
GWHGBAOS036363	1.40333	0.256667	0.0933333	404.06	1630.13	0.346667	0.226667	0.603333	296.56	1050.4
GWHGBAOS039266	1192.35	1211.59	1623.31	1231.24	578.26	1137.26	1507.94	1400.14	1003.4	814.72
GWHGBAOS013537	36.5433	20.2433	41.1933	322.917	1201.72	10.64	23.0733	74.1867	360.04	1618.59
GWHGBAOS013278	47.54	54.8333	39.65	138.94	1612.42	69.9133	35.8333	49.4767	274.46	1046.92
GWHGBAOS014717	299.233	368.34	558.66	1594.06	414.037	234.207	417.587	860.793	1326.49	668.567
GWHGBAOS031286	1304.03	1305.99	1178.08	1270.97	382.393	1215.07	1330.59	1590.05	846.287	300.147
GWHGBAOS015045	906.027	1131.08	1395.54	1197.51	461.17	961.13	1346.61	1569.99	1165.81	682.69
GWHGBAOS004607	1231.44	1201.93	904.517	314.66	194.553	1567.79	1399.4	921.237	310.403	195.577
GWHGBAOS004218	612.077	1553.5	368.993	117.98	20.7933	1083.42	610.89	158.88	148.21	9.75
GWHGBAOS039269	869.123	923.357	993.387	1164.59	336.843	714.45	1116.7	1535.11	1118.68	507.883
GWHGBAOS039064	1062.86	735.737	1533.61	218.793	3.34333	896.157	1144.14	1264.95	725.977	8.57667
GWHGBAOS005828	513.907	549.737	552.593	844.407	883.06	419.527	537.017	860.033	768.047	1523.56
GWHGBAOS005948	1.49	0.496667	0.48	1510.64	418.43	1.19333	1.02333	8.34333	530.19	142.993
GWHGBAOS008783	1203.43	1273.34	1408.23	735.493	293.437	1193.9	1499.48	1063.99	601.723	397.783
GWHGBAOS005929	336.15	252.517	470.75	1498.65	544.363	176.51	353.927	724.247	1178.42	1026.92
GWHGBAOS034976	16.29	23.8633	15.8467	52.81	1472.21	17.77	13.3067	16.4433	79.5933	833.667
GWHGBAOS019974	249.603	337.06	251.487	637.587	1348.04	325.02	310.217	334.16	545.507	1458.01
GWHGBAOS001328	779.347	1054.27	1451.45	1227.34	395.277	869.207	1143.38	1439.38	1031.67	451.573
GWHGBAOS002792	1006.27	1307.04	1318.82	474.61	234.207	1424.56	1143.9	712.497	484.943	211.687
GWHGBAOS021242	952.007	960.027	1079.23	1191.02	465.737	830.843	1142.49	1399.87	1187.34	649.743
GWHGBAOS006723	505.44	595.513	343.897	620.153	1354.79	583.53	418.75	444.53	631.01	1392.25
GWHGBAOS025436	572.957	630.693	1054.28	1287.06	618.54	392.5	638.113	1380.37	1292.21	1301.19
GWHGBAOS003840	834.087	831.363	1105.95	1012.03	193.82	638.313	966.06	1369.95	995.757	384.577
GWHGBAOS025265	344.107	266.67	381.027	1320.88	879.593	198.117	335.293	623.76	1134.79	1365.9
GWHGBAOS025688	748.627	601.677	328.997	221.957	166.74	1358.81	1145.19	1029.08	272.77	188.753
GWHGBAOS019100	615.72	1072.26	554.373	44.3267	1.38	1351.34	506.727	207.523	41.0433	4.28667
GWHGBAOS004235	1304.4	1344.41	1017.6	393.423	364.593	1261.8	850.477	767.253	457.393	98.2267
GWHGBAOS002649	25.8967	33.3067	42.9933	140.947	407.28	17.9	24.7033	27.17	133.35	1342.94
GWHGBAOS015262	188.753	232.687	602.367	1339.87	299.507	176.273	428.057	726.92	1323.48	287.967
GWHGBAOS021737	637.773	461.09	551.587	1319.05	427.153	431.507	646.573	945.467	1120.68	331.14
GWHGBAOS018893	15.9	12.2333	17.25	1305.97	1046.47	15.1833	18.9367	33.07	954.71	1206.51
GWHGBAOS008101	495.017	306.09	255.027	422.89	1302.39	269.657	269.58	276.963	365.907	1085.9
GWHGBAOS025646	793.117	929.207	889.73	337.427	509.777	1298.79	875.267	531.957	267.033	495.14
GWHGBAOS028405	575.707	618.553	845.767	1290.76	265.11	505.873	746.543	1061.8	1059.03	381.957
GWHGBAOS033334	716.95	915.37	1225.92	1249.5	308.843	715.89	1189.18	1282.81	1117.31	386.87
GWHGBAOS040213	237.497	294.47	501.053	1269.39	533.397	191.583	387.313	674.64	1144.07	737.913
GWHGBAOS020342	1198.08	931.087	854.17	12.56	0.516667	823.853	1241.76	1258.2	21.89	0.426667
GWHGBAOS007073	877.493	536.773	778.58	1245.66	380.31	432.313	712.957	1217.33	1062.05	567.783
GWHGBAOS029853	159.52	95.8733	155.903	647.963	1245.07	70.9333	149.287	233.817	705.56	922.103
GWHGBAOS014405	605.533	614.04	917.06	1243.26	172.227	597.35	849.377	1052.39	1185.24	240.957
GWHGBAOS032293	735.47	669.487	760.923	1234.43	669.407	634.827	760.17	886.93	1119.31	621.343
GWHGBAOS031135	7.22333	2.59	8.38333	696.42	1230.53	1.86667	2.50667	27.9833	526.887	710.803
GWHGBAOS012629	304.33	318.123	166.327	278.057	978.38	264.06	274.957	201.413	364.52	1228.72
GWHGBAOS026586	17.5767	1127.95	269.397	218.68	2.75	1220.81	450.023	214.677	236.483	2.8
GWHGBAOS032400	40.6567	17.48	11.6167	865.593	886.283	22.9467	6.04	19.47	414.797	1209.91
GWHGBAOS023062	427.003	394.47	966.253	971.37	551.653	403.367	570.503	726.597	1204.84	510.7
GWHGBAOS018483	559.02	594.947	896.087	576.77	211.573	452.597	803.573	1200.27	559.287	253.14
GWHGBAOS028779	461.953	819.187	700.423	1198.32	489.093	933.97	731.78	423.86	1194.46	444.69
GWHGBAOS035564	122.247	137.553	113.737	273.423	559.91	99.4667	107.43	106.89	207.573	1187.71
GWHGBAOS027962	236.093	293.907	696.487	1115.07	195.697	226.853	487.693	888.34	1187.06	256.99
GWHGBAOS010544	560.547	761.537	1016.14	445.4	466.67	1165.06	996.08	721.31	421.003	512.9
GWHGBAOS036388	594.397	735.053	1157.16	25.04	10.08	541.67	558.26	636.99	179.143	10.05
GWHGBAOS007147	25.4767	493.143	690.493	1149.25	425.867	397.88	591.89	1041.68	974.39	637.9
GWHGBAOS026342	887.077	958.09	564.58	308.133	206.657	1144.79	844.293	450.407	271.637	202.523
GWHGBAOS039020	0.2	1.12	1.17	53.3	799.46	0.443333	0.203333	2.55667	61.6933	1141.64
GWHGBAOS000823	425.333	582.143	360.287	117.137	147.49	1140.03	947.567	656.78	140.113	99.7467
GWHGBAOS023494	935.093	1003.4	655.777	12.6767	0	1139.75	802.827	198.72	10.24	0
GWHGBAOS028572	329.777	351.103	765.72	1135.81	301.407	251.59	516.46	899.15	942.55	315.44
GWHGBAOS038357	545.273	809.8	1132.92	601.38	160.257	739.513	927.823	1080.15	619.837	213.29
GWHGBAOS010161	1.05667	0.383333	0.293333	337.897	1124.65	0.293333	0.22	1.18667	289.85	775.737
GWHGBAOS040550	0	882.887	1114.12	390.713	292.657	1098.65	893.3	619.177	375.063	368.933
GWHGBAOS005154	331.627	392.767	1110.4	830.293	274.437	170.667	462.54	931.43	762.917	720.35
GWHGBAOS029585	499.14	586.757	957.583	1109.88	312.453	462.477	760.22	1045.07	847.027	467.483
GWHGBAOS036281	646.36	540.557	899.15	975.373	112.723	433.697	723.277	1107.05	904.653	103.567
GWHGBAOS004415	327.7	331.18	620.877	1090.04	389.81	202.843	403.127	844.98	829.647	407.317
GWHGBAOS034504	281.823	334.14	508.18	1089.63	299.93	228.713	347	625.953	1080.03	357.44
GWHGBAOS037440	468.35	394.85	478.273	1087.65	309.753	355.317	562.803	794.537	805.26	300.207
GWHGBAOS038415	362.8	427.283	529.913	1086.94	463.437	283.74	414.787	702.85	946.98	764.863
GWHGBAOS026243	503.233	609.733	380.383	136.7	170.157	1085.61	944.907	687.117	191.423	148.793
GWHGBAOS001714	899.07	906.137	762.477	603.323	887.113	1080.38	1080.01	909.307	784.847	807.763
GWHGBAOS004339	576.37	695.713	865.78	667.84	348.02	577.823	910.783	1079.53	640.63	481.79
GWHGBAOS003438	870.15	877.413	1075.09	983.967	404.333	677.04	917.793	915.313	845.337	812.84
GWHGBAOS005502	659.11	732.347	780.25	1048.06	1070.79	698.693	747.5	905.84	863.703	1025.35
GWHGBAOS010571	646.333	639.153	110.93	9.14333	20.3933	1052.51	795.12	247.577	7.70333	37.03
GWHGBAOS019294	885.327	924.817	1000.97	514.427	235.363	1034.55	779.343	590.597	632.377	316.443
GWHGBAOS007581	375.61	523.24	343.967	439.863	691.163	511.227	480.317	349.31	378.42	1033.43
GWHGBAOS009984	624.88	741.693	874.12	1024.22	124.8	619.647	745.52	736.877	914.323	162.533
GWHGBAOS034013	243.083	231.58	514.253	437.88	11.3633	273.763	620.32	1023.84	534.937	39.1567
GWHGBAOS002591	111.82	70.8867	83.8	944.673	922.297	71.2433	110.603	191.66	1022.74	563.273
GWHGBAOS034821	498.433	463.827	297.703	19.5467	41.2033	927.05	1022.04	1018.46	30.3033	22.67
GWHGBAOS004852	213.167	194.72	552.987	1020.53	489.687	105.53	379.76	636.507	863.8	426.02
GWHGBAOS001618	211.003	266.273	389.87	1017.62	227.82	191.697	328.99	584.367	978.583	293.777
GWHGBAOS005968	517.223	638.75	700.16	532.963	245.617	589.017	708.71	1014.28	577.47	390.01
GWHGBAOS009950	61.1	70.1633	62.13	303.17	627.147	44.53	56.07	105.01	324.887	1013.61
GWHGBAOS040922	635.173	783.803	663.55	397.667	640.08	1012.97	646.937	377.173	353.363	603.95
GWHGBAOS028782	607.49	951.367	758.807	262.607	58.8233	1011.85	649.783	372.107	380.143	20.8233
GWHGBAOS025415	7.14333	15.79	4.67667	28.06	1007.65	15.8133	4.75333	5.1	60.4367	710.2
GWHGBAOS015444	631.733	733.52	448.283	225.483	126.283	1003.35	851.967	418.86	202.753	168.02
GWHGBAOS037273	0.186667	0	0	3.27	282.977	0	0.156667	0	3.32667	998.61
GWHGBAOS024788	648.773	707.057	725.227	65.8233	14.86	598.867	780.83	983.227	87.3633	21.86
GWHGBAOS004843	417.02	450.293	259.057	82.3567	90.0267	940.71	731.087	563.753	113.22	64.8933
GWHGBAOS013516	777.71	935.147	915.347	505.34	402.953	546.947	472.377	352.907	462.86	296.79
GWHGBAOS023735	36.6167	23.09	169.21	928.757	399.197	10.5833	36.45	300.52	932.107	905.867
GWHGBAOS023455	496.03	684.62	417.107	139.093	67.7733	931.417	755.933	344.73	121.467	78.4133
GWHGBAOS032508	3.43667	2.89667	1.17667	42.43	928.367	1.66333	1.18	1.90667	39.0633	551.077
GWHGBAOS015516	617.67	808.513	924.56	775.15	296.693	592.117	682.49	861.183	671.407	536.447
GWHGBAOS037860	560.713	596.263	916.987	713	263.077	554.65	724.107	609.323	562.407	272.327
GWHGBAOS016973	330.13	264.55	468.607	750.237	93.94	197.997	435.183	913.327	577.977	83.5933
GWHGBAOS034493	629.763	705.133	804.34	353.35	240.117	912.52	713.293	503.4	374.657	242.917
GWHGBAOS033182	129.41	260.78	471.63	907.747	188.09	209.617	351.303	577.517	790.997	300.833
GWHGBAOS010614	250.557	254.983	402.347	878.197	625.973	163.24	305.957	528.163	796.553	905.137
GWHGBAOS037455	0.506667	0.54	3.62333	891.55	11.6967	1.24333	1.11333	33.7933	136.127	7.44333
GWHGBAOS041910	859.827	846.897	816.3	588.14	240.82	883.13	668.877	472.64	582.707	324.09
GWHGBAOS024683	30.3133	43.3167	31.6033	54.7233	877.037	39.3767	28.57	26.3633	75.6167	650.33
GWHGBAOS032583	0.11	0	0	25.45	875.437	0.06	0.12	0	39.89	360.043
GWHGBAOS013158	485.033	672.253	687.24	339.427	356.14	873.113	590.82	406.087	357.08	391.233
GWHGBAOS025034	2.69	2.07	0.1	33.5533	870.057	0.393333	0.0333333	0.183333	42.2167	622.67
GWHGBAOS032141	145.04	167.193	183.71	867.763	233.233	216.45	167.393	153.763	271.813	255.113
GWHGBAOS016650	311.477	95.5967	286.05	866.86	25.1367	51.62	248.967	839.97	789.33	132.523
GWHGBAOS022907	474.69	349.28	384.103	863.78	227.103	300.653	340.49	399.407	851.12	324.463
GWHGBAOS007541	535.01	566.39	478.723	75.5733	73.8033	861.643	574.947	426.267	98.8433	80.5033
GWHGBAOS039648	116.07	4.32333	43.76	614.403	125.64	68.8333	59.4833	130.54	861.517	68.1633
GWHGBAOS020994	69.4967	79.8233	73.4633	561.56	815.133	64.3	73.75	76.9267	571.49	858.367
GWHGBAOS010566	2.97667	0.85	8.63333	365.533	851.03	1.64333	3.02	17.9267	383.12	701.247
GWHGBAOS012999	527.847	412.953	380.393	63.9267	5.05333	491.213	735.553	850.463	54.0067	6.45
GWHGBAOS013909	301.73	330.177	164.983	374.807	672.693	848.263	603.91	398.62	320.84	391.843
GWHGBAOS034194	549.79	535.817	769.97	845.95	435.327	493.043	640.8	666.797	647.253	428.23
GWHGBAOS037508	788.75	706.623	459.383	118.243	136.48	843.963	708.72	541.803	146.767	88.8267
GWHGBAOS025519	600.32	829.053	813.53	183.36	173.153	269.087	839.75	501.467	424.417	250.37
GWHGBAOS005443	557.84	566.607	470.42	838.493	383.6	658.78	762.573	831.833	829.36	464.033
GWHGBAOS024295	0	0.533333	0.306667	166.393	835.527	0.596667	0.65	0.466667	183.903	245.85
GWHGBAOS029681	104.743	658.967	434.31	261.553	62.0967	834.823	367.46	273.453	243.537	100.357
GWHGBAOS000736	532.043	485.12	123.847	51.6333	98.83	834.663	605.263	359.05	38.6667	119.347
GWHGBAOS005128	282.35	371.3	478.29	461.943	53.4933	369.81	560.3	831.553	583.85	64.5533
GWHGBAOS023292	250.103	267.127	405.56	830.723	292.413	195.85	342.09	528.253	734.533	394.763
GWHGBAOS019174	382.81	605.857	624.99	227.783	146.84	829.133	462.803	288.327	206.457	168.563
GWHGBAOS042009	610.693	584.667	525.227	253.36	88.81	813.003	828.463	609.557	220.843	74.09
GWHGBAOS003453	397.38	279.353	423.903	827.357	348.943	287.187	439.56	732.763	672.857	339.143
GWHGBAOS026838	485.627	622.93	523.443	188.837	248.523	825.2	521.25	333.023	216.547	234.393
GWHGBAOS006791	379.75	462.243	687.147	824.34	361.587	363.88	633.197	670.69	733.237	483.347
GWHGBAOS040193	358.497	338.767	303.287	785.513	658.437	260.597	342.65	520.057	707.263	823.83
GWHGBAOS011984	651.403	552.63	657	315.903	103.953	579.29	695.97	819.213	278.883	216.823
GWHGBAOS006323	545.03	617.317	572.637	65.0967	15.87	569.603	706.217	811.997	58.99	27.8133
GWHGBAOS005566	662.193	691.67	423.47	157.02	108.627	810.697	646.86	350.84	143.307	104.727
GWHGBAOS011228	0.746667	0.523333	0	4.26333	809.23	0.18	0	0.05	8.3	603.467
GWHGBAOS013287	579.1	656.493	804.113	704.71	343.243	614.81	775.717	735.597	591.617	402.71
GWHGBAOS017604	202.873	231.81	356.003	669.847	542.273	183.16	284.203	473.577	801.647	557.213
GWHGBAOS016828	246.443	197.103	257.113	650.523	784.52	160.873	219.157	360.843	775.86	798.837
GWHGBAOS032330	670.543	576.177	320.793	65.6667	108.277	797.397	548.44	414.167	89.1067	70.1167
GWHGBAOS010082	570.833	611.847	682.9	235.743	253.523	796.04	568.56	393.227	258.317	251.78
GWHGBAOS035939	765.64	677.527	794.863	84.8967	10.7433	537.093	635.693	538	154.223	36.91
GWHGBAOS009718	6.48333	4.72667	6.43	133.247	793.843	7.23	10.5833	11.4133	180.37	349.19
GWHGBAOS009913	440.91	451.99	594.673	657.317	281.923	361.303	541.73	793.56	567.197	360.943
GWHGBAOS037096	271.58	251.717	367.86	792.873	51.7233	155.43	342.26	643.543	604.683	65.25
GWHGBAOS028001	681.89	649.76	598.687	169.847	125.367	790.093	639.49	513.967	206.623	157.92
GWHGBAOS028183	626.453	788.82	561.26	91.6767	186.127	405.03	722.333	395.38	242.907	233.13
GWHGBAOS004044	110.153	116.293	134.97	302.28	529.32	114.373	115.84	127.74	226.703	787.157
GWHGBAOS019977	542.447	579.427	785.137	361.24	125.083	552.34	685.393	536.11	300.51	150.723
GWHGBAOS017798	24.5733	3.31667	87.54	586.673	9.83333	3.03667	18.8767	415.367	783.4	35.7067
GWHGBAOS017443	675.723	485.42	302.773	53.33	102.22	783.35	513.393	325.94	74.6233	61.7433
GWHGBAOS038671	454.007	545.593	563.647	217.83	179.06	781.573	478.63	291.637	255.717	202.503
GWHGBAOS006907	304.633	267.067	427.217	329.84	16.4867	324.627	618.043	780.613	372.06	16.0233
GWHGBAOS020743	364.933	383.087	439.897	173.18	28.3733	367.527	439.53	769.003	187.773	49.61
GWHGBAOS002866	313.013	370.97	436.157	733.833	431.037	468.33	326.87	347.083	768.733	306.073
GWHGBAOS031737	460.91	394.753	479.46	125.92	13.9233	296.627	541.437	768.627	108.783	22.6667
GWHGBAOS036998	121.087	111.913	86.6567	315.12	617.833	73.6033	104.3	182.177	307.27	766.43
GWHGBAOS028076	49.8233	73.42	96.0333	233.427	755.99	51.1567	65.42	105.707	313.543	676.327
GWHGBAOS036085	478.467	575.57	534.713	209.783	281.327	755.857	520.073	318.74	225.337	314.413
GWHGBAOS037857	236.797	340.223	267.383	380.52	755.447	331.557	307.01	311.903	381.687	709.007
GWHGBAOS025769	443.253	730.367	390.797	272.76	596.04	750.373	407.063	322.567	352.607	678.467
GWHGBAOS000224	323.98	331.467	25.96	1.05	5.83333	705.66	750.23	349.15	2.21333	9.27667
GWHGBAOS008443	408.14	344.633	310.32	63.3433	6.93333	412.857	632.807	743.31	52.85	9.01333
GWHGBAOS004717	0.49	0.376667	0.673333	31.63	193.903	0.166667	0.176667	0.286667	30.22	741.867
GWHGBAOS042207	476.323	583.707	579.79	740.367	387.84	580.953	622.023	515.033	707.43	377.72
GWHGBAOS007540	115.503	110.91	171.83	281.87	496.107	96.7933	152.02	193.997	235.817	736.857
GWHGBAOS010919	174.57	195.163	213.32	214.183	501.817	204.817	186.6	181.363	225.817	733.847
GWHGBAOS008037	287.253	348.3	420.253	733.083	222.897	324.15	369.06	422.847	425.407	166.033
GWHGBAOS018914	9.51667	6.20333	3.3	36.35	732.503	7.24667	3.83667	3.92	62.5	522.92
GWHGBAOS005683	548.31	542.55	554.323	339.23	416.973	732.133	421.473	384.54	371.777	384.277
GWHGBAOS026588	130.59	143.573	178.207	678.18	730.047	136.947	156.637	215.303	605.447	710.393
GWHGBAOS007779	315.863	439.13	569.703	27.63	53.5333	305.66	729.7	630.723	94.1867	61.28
GWHGBAOS025214	569.133	615.45	703.493	388.403	143.303	534.153	648.453	729.58	385.083	192.09
GWHGBAOS032582	0.3	0.1	0.0666667	25.3967	726.487	0.06	0.0266667	0.123333	36.2633	321.69
GWHGBAOS000737	725.08	397.317	43.1633	24.4267	52.9667	255.597	200.737	134.21	12.7	53.65
GWHGBAOS020520	92.0467	185.547	455.42	718.567	185.697	172.637	270.397	407.17	682.24	198.183
GWHGBAOS028219	430.71	595.58	342.853	313.107	574.91	573.247	347.403	223.133	241.007	716.95
GWHGBAOS021723	2.13	2.16	0.66	7.28333	715.74	2.43667	0.34	0.526667	10.5233	413.91
GWHGBAOS028977	500.837	551.267	566.33	240.47	37.74	715.597	630.723	580.253	231.527	20.54
GWHGBAOS019849	524.933	635.817	666.203	445.677	266.33	590.567	715.473	516.023	378.49	318.243
GWHGBAOS017278	0.05	0.133333	0.05	205.947	712.307	0.133333	0.116667	0.53	176.867	187.177
GWHGBAOS035156	19.86	36.9933	33.1667	85.34	711.64	28.2633	33.5267	36.0167	181.103	577.287
GWHGBAOS014184	18.77	27.0167	19.1733	34.21	709.593	30.0633	17.27	21.05	51.6467	423.793
GWHGBAOS036364	1.07667	0.686667	0.546667	202.463	707.053	0.153333	0.103333	0.496667	161.447	420.773
GWHGBAOS007979	419.667	517.21	487.04	209.337	260.67	705.857	483.63	296.633	214.307	255.907
GWHGBAOS018441	1.2	3.05667	3.07	138.813	293.197	1.26667	0.803333	4.92333	158.217	705.42
GWHGBAOS036224	253.317	245.213	259.79	403.817	603.293	262.323	281.637	300.16	423.323	705.333
GWHGBAOS037826	467.373	527.53	704.393	406.06	386.947	701.317	511.033	418.853	380.91	382.19
GWHGBAOS008231	629.39	543.657	562.98	90.4433	67.65	702.39	404.84	338.977	162.213	90.5867
GWHGBAOS026529	272.58	511.513	625.91	495.16	429.977	701.39	452.363	330.433	411.843	375.69
GWHGBAOS026949	6.07667	6.62667	4.42333	18.8567	700.833	5.91667	5.31	8.52667	24.28	447.847
GWHGBAOS018042	156.75	182.747	118.093	695.22	465.773	41.82	116.347	380.953	586.713	638.64
GWHGBAOS015326	457.223	366.05	230.977	209.833	200.937	693.803	556.663	308.427	206.16	260.833
GWHGBAOS006134	362.47	320.423	272.41	620.327	671.55	248.417	308.163	407.9	568.72	688.437
GWHGBAOS023059	9.47333	3.98667	26.5733	182.21	685.197	3.07333	16.0133	51.63	201.96	466.467
GWHGBAOS040385	684.8	33.9567	32.82	9.73333	6.66333	46.48	28.4567	13.49	10.18	9.08
GWHGBAOS034037	397.987	578.963	399.173	171.817	67.9967	684.587	583.673	339.75	155.397	79.19
GWHGBAOS010394	443.893	519.49	504.63	367.603	455.857	682.477	455.587	335.727	296.78	490.147
GWHGBAOS026525	136.037	475.953	528.207	312.64	313.933	682.297	427.323	298.933	323.167	290.743
GWHGBAOS016562	51.8033	75.83	49.1067	71.2	667.5	61.3267	64.8967	48.38	85.9667	679.967
GWHGBAOS005360	469.32	677.42	370.01	236.723	428.793	676.337	381.447	298.013	282.543	530.53
GWHGBAOS032132	53.7533	28.0833	34.1033	317.693	676.2	19.0533	32.67	65.4867	404.27	403.12
GWHGBAOS025641	603.517	581.597	654.403	223.89	236.863	676.073	518.05	460.827	212.913	257.523
GWHGBAOS022741	310.937	298.677	441.453	675.557	346.457	214.357	373.507	495.753	468.957	365.66
GWHGBAOS037514	91.3	157.047	175.82	289.66	674.13	58.2433	87.0033	59.99	171.193	674.217
GWHGBAOS027093	183.64	240.167	340.653	672.827	240.88	167.823	254.11	400.43	567.247	332.48
GWHGBAOS037786	380.137	384.607	594.743	672.75	261.203	342.58	456.62	540.34	554.357	293.32
GWHGBAOS004435	256.357	288.593	650.62	671.357	103.207	243.427	427.01	554.93	595.473	125.853
GWHGBAOS037750	19.6267	7.61	11.4467	150.233	671.337	7.95333	11.57	20.0533	180.61	343.27
GWHGBAOS027412	335.05	421.487	448.127	630.297	213.43	424.967	463.483	404.89	670.003	232.13
GWHGBAOS016313	67.5067	58.9967	33.5767	37.97	669.287	61.9667	42.5033	31.3867	40.4333	560.243
GWHGBAOS001901	381.363	521.653	601.66	548.663	151.57	354.673	482.053	669.003	521.387	364.57
GWHGBAOS009645	242.76	507.843	450.14	136.6	92.7333	668.523	393.767	195.247	128.523	117.54
GWHGBAOS002331	258.513	73.6833	138.08	376.92	329.37	51.23	85.65	227.59	417.61	668.04
GWHGBAOS002691	501.733	652.283	667.52	127.407	25.6867	629.67	652.343	502.343	156.807	28.73
GWHGBAOS012577	71.5067	30.64	30.0467	156.723	666.667	28.4533	32.4667	51.29	195.707	396.337
GWHGBAOS041281	207.223	241.09	371.757	666.387	153.707	170.637	295.197	438.353	551.157	228.263
GWHGBAOS017119	256.427	289.447	285.643	665.163	528.707	298.873	290.88	378.553	604.023	434.737
GWHGBAOS012794	403.183	539.25	505.847	144.467	113.827	664.357	409.303	223.787	165.65	140.963
GWHGBAOS032122	0.116667	0.04	0.0633333	48.2633	662.503	0.11	0.133333	0.146667	63.33	545.897
GWHGBAOS008838	0.293333	0.666667	1.29	42.31	661.593	0.773333	1.73667	5.38333	40.6	592.68
GWHGBAOS027049	14.85	14.3667	18.4667	29.3967	359.187	8.99667	12.5867	13.3967	30.6967	660.427
GWHGBAOS019114	660.273	53.2933	44.39	40.43	2.43667	8.14667	25.1367	2.64	12.3633	8.71
GWHGBAOS011570	436.457	592.91	497.427	260.83	282.357	660.25	423.423	289.34	267.537	486.53
GWHGBAOS037161	144.917	128.143	655.223	132.52	10.0533	134.72	276.967	629.153	96.5633	4.64667
GWHGBAOS018452	149.313	139.687	258.027	653.823	262.423	95.1967	164.203	344.513	654.523	387.79
GWHGBAOS042159	423.727	448.9	404.473	193.533	234.753	654.453	652.75	417.107	173.003	223.663
GWHGBAOS012236	478.24	464.8	526.343	456.757	153.867	510.5	652.35	576.02	308.127	150.817
GWHGBAOS027446	375.007	464.857	553.57	454.027	450.043	375.32	420.173	468.23	472.11	650.417
GWHGBAOS023926	644.647	434.647	649.753	1.27	0.106667	463.417	496.99	382.827	10.6267	0.166667
GWHGBAOS022033	435.547	474.01	519.703	306.533	310.58	649.093	450.847	322.533	279.297	303.407
GWHGBAOS014748	138.25	82.33	193.74	230.853	99.5067	69.1967	98.4367	434.71	648.667	354.807
GWHGBAOS041830	85.0333	78.33	60.9367	328.907	580.367	58.2267	73.6633	123.797	272.797	648.437
GWHGBAOS008771	15.04	16.7433	14.37	39.4233	647.527	23.9233	10.43	23.6433	79.4933	391.787
GWHGBAOS007543	4.23333	2.51667	2.6	22.8467	253.517	1.41667	1.34	1.22333	22.1067	647.357
GWHGBAOS011816	154.293	310.403	356.943	517.91	484.913	230.463	333.493	393.927	440.233	644.36
GWHGBAOS030613	335.86	512.827	237.677	52.7767	3.06	641.297	241.93	80.5533	81.4767	3.74333
GWHGBAOS023061	221.3	213.177	505.853	578.337	466.64	223.293	322.333	434.387	640.3	392.177
GWHGBAOS001317	441.907	475.63	309.293	44.6367	9.21667	639.523	439.243	163.617	49.11	9.74
GWHGBAOS040638	25.9067	96.9333	250.903	421.93	295.38	70.6567	159.283	480.947	335.503	637.85
GWHGBAOS003794	36.32	33.2333	93.5267	602.357	571.3	24.2733	60.3367	123.44	637.52	452.333
GWHGBAOS005609	279.15	597.313	635.883	209.203	37.65	513.74	619.163	374.96	176.317	66.8733
GWHGBAOS027496	454.73	615.003	478.927	358.597	226.837	632.307	618.887	448.623	348.583	294.013
GWHGBAOS041477	0.71	0	1.37	35.8933	492.917	0.21	1.26	3.73	39.6633	632.083
GWHGBAOS030560	0.326667	92.85	164.96	629.23	131.853	55.3367	108.647	229.973	585.783	170.99
GWHGBAOS012287	625.703	546.007	293.133	9.00667	0.0466667	453.973	460.043	171.987	7.90333	0.0233333
GWHGBAOS024335	364.037	407.263	199.243	5.25333	1.43667	622.847	312.323	177.23	9.68	1.79667
GWHGBAOS026435	352.803	445.753	297.07	156.68	0.07	622.283	199.887	156.297	103.61	0.233333
GWHGBAOS025971	172.17	123.293	311.363	428.423	32.4833	130.907	270.3	622.063	476.217	27.5433
GWHGBAOS041439	370.14	488.62	343.257	189.13	375.88	620.093	349.45	215.98	160.48	330.943
GWHGBAOS000869	299.153	223.547	358.437	619.883	104.603	328.51	409.797	467.02	270.613	105.187
GWHGBAOS032156	408.46	481.423	543.03	303.537	311.163	617.957	451.883	306.98	289.063	320.23
GWHGBAOS030572	160.453	89.1567	159.903	614.653	102.18	56.4233	108.21	233.883	592.51	116.223
GWHGBAOS030733	1.43333	0.85	1.89333	612.607	545.653	1.76667	2.12	9.22	330.67	289.67
GWHGBAOS032110	449.767	454.28	542.66	468.833	191.787	440.677	612.517	554.52	332.05	184.27
GWHGBAOS033527	0.16	0.256667	0.1	67.7033	612.36	0.0666667	0.07	0.423333	159.463	169.653
GWHGBAOS012554	518.98	503.433	372.943	74.49	87.7367	610.983	499.113	399.537	89.95	56.6633
GWHGBAOS002458	172.627	277.89	229.203	85.3533	610.943	223.717	237.8	102.543	97.4967	329.65
GWHGBAOS017962	92.39	98.5833	161.073	608.923	236.137	54.1833	90.87	144.497	516.81	413.313
GWHGBAOS018614	348.183	517.747	457.277	230.817	49.9267	564.32	608.787	419.587	232.573	44.4267
GWHGBAOS017212	92.0467	87.6933	161.617	284.437	456.803	54.38	153.1	296.457	302.933	607.39
GWHGBAOS016062	131.867	78.64	51.04	92.5033	392.17	53.96	72.17	73.1667	81.9467	604.063
GWHGBAOS019665	161.35	199.817	158.433	206.203	389.95	201.413	165.16	149.873	189.903	602.08
GWHGBAOS029093	321.74	395.453	412.787	253.8	307.337	600.193	383.473	267.423	240.883	311.827
GWHGBAOS005290	15.5867	61.1367	598.89	2.23333	0.0666667	27.8467	111.307	149.85	3.2	0
GWHGBAOS000505	389.303	455.367	477.51	598.147	438.683	359.973	486.253	477.097	418.34	573.053
GWHGBAOS018850	352.58	477.933	488.967	492.713	503.83	494.713	456.1	461.17	597.937	516.813
GWHGBAOS000308	50.9467	64.0667	137.453	597.847	132.03	46.6233	69.32	136.147	576.47	150.107
GWHGBAOS039923	496.06	467.463	458.927	266.85	319.133	597.713	391.343	288.153	246.97	334.983
GWHGBAOS020151	406.993	481.613	451.823	240.017	312.73	597.69	366.477	257.417	205.597	336.013
GWHGBAOS006372	341.863	532.757	578.557	288.993	70.44	384.43	448.143	595.68	262.67	187.48
GWHGBAOS003676	471.45	594.877	534.603	278.927	199.593	592.423	493.867	279.297	318.48	225.453
GWHGBAOS019006	346.333	469.453	434.53	168.233	224.88	594.493	431.46	267.79	190.307	230.59
GWHGBAOS002455	86.13	84.6867	583.54	273.407	7.14667	47.26	256.247	593.943	266.11	25.24
GWHGBAOS024893	244.76	240.057	192.683	214.453	452.197	208.533	187.343	162.667	214.137	593.013
GWHGBAOS028613	343.91	336.983	353.767	442.18	591.237	287.36	334.403	357.71	407.33	437.623
GWHGBAOS018254	41.6867	41.06	51.06	195.753	362.04	35.7467	41.76	62.66	235.63	589.983
GWHGBAOS028873	287.72	299.663	479.033	588.623	305.39	255.64	380.46	520.997	521.993	369.733
GWHGBAOS004233	122.29	588.547	7.39333	0	0	575.63	20.8333	1.03333	0.23	0
GWHGBAOS006268	509.6	585.843	519.69	336	155.983	564.747	581.447	416.507	323.41	213.573
GWHGBAOS012926	60.65	61.6967	57.8167	190.063	584.627	56.8767	36.99	61.42	216.72	558.437
GWHGBAOS020542	373.583	566.56	583.023	284.97	51.1433	543.53	559.313	372.94	271.763	68.9233
GWHGBAOS018864	413.37	448.933	145.107	401.637	368.663	582.47	361.873	109.63	552.397	365.54
GWHGBAOS018794	397.71	485.807	536.757	543.367	229.33	417.877	571.747	580.05	533.727	221.347
GWHGBAOS002609	283.303	285.293	345.16	478.957	378.08	231.793	375.977	558.4	370.147	579.12
GWHGBAOS017531	406.423	335.753	34.43	1.78667	0.0566667	577.793	241.043	24.9333	1.78	0.11
GWHGBAOS039001	163.723	190.377	168.37	120.387	298.14	197.287	174.263	150.503	146.067	576.377
GWHGBAOS032441	554.473	472.71	343.087	99.5433	146.527	573.227	482.86	469.513	131.113	95.3233
GWHGBAOS001359	182.35	119.443	78.0667	572.45	425.833	101.813	163.743	241.357	184.563	264.397
GWHGBAOS001182	203.173	250.113	350.75	570.637	125.417	180.503	258.097	350.29	505.583	136.113
GWHGBAOS039798	177.897	165.66	204.66	570.507	325.44	142.37	186.58	345.033	418.277	328.553
GWHGBAOS024213	10.1133	9.64667	27.5767	115.727	289.87	7.23333	14.4733	45.5733	113.507	569.813
GWHGBAOS026708	568.78	456.33	449.927	112.83	36.7267	378.417	351.37	331.977	135.407	56.71
GWHGBAOS006376	7.42333	11.3567	16.0267	153.14	319.153	5.00333	6.93333	15.8733	163.157	568.703
GWHGBAOS024233	376.317	407.33	502.73	264.15	233.26	566.83	414.68	291.873	226.633	266.72
GWHGBAOS034735	393.553	253.677	555.1	242.21	12.3167	221.253	566.14	541.563	240.993	66.09
GWHGBAOS025916	266.847	332.797	270.303	350.423	533.793	292.737	257.837	330.07	566.133	429.093
GWHGBAOS042200	110.99	79.66	193.9	344.777	257.833	54.2467	121.58	344.433	263.84	564.693
GWHGBAOS028559	257.467	305.467	527.313	564.097	147.353	258.72	387.99	538.833	541.327	198.293
GWHGBAOS016400	286.027	562.147	227.333	13.2767	3.12333	227.073	214.027	179.547	19	4.9
GWHGBAOS023635	385.137	457.44	373.873	137.267	125.51	560.793	321.047	166.71	125.003	200.71
GWHGBAOS005263	135.05	246.933	548.807	374.56	39.68	242.76	478.033	558.923	403.317	88.9467
GWHGBAOS002283	184.25	222.91	515.107	552.233	252.897	206.107	354.14	558.1	424.167	366.46
GWHGBAOS036849	58.4733	51.4767	86.5667	339.197	129.54	30.72	64.48	199.12	557.277	94.1967
GWHGBAOS018889	34.5	35.8267	43.32	84.2733	557.143	25.3733	28.89	28.71	85.2867	132.25
GWHGBAOS001739	409.283	497.68	503.813	296.993	117.243	522.933	555.027	387.443	337.453	98.6333
GWHGBAOS018518	210.437	294.63	355.513	511.28	550.85	314.993	259.533	254.697	416.773	554.257
GWHGBAOS038439	310.117	358.93	239.643	7.39667	3.08	553.567	148.093	96.43	58.7433	5.76667
GWHGBAOS027014	396.227	399.66	406.993	159.56	180.337	549.83	327.163	207.31	152.873	257.057
GWHGBAOS019022	407.073	205.44	107.737	16.26	0.546667	549.05	279.813	236.047	10.99	0.07
GWHGBAOS026272	62.18	22.9933	22.9533	404.55	119.177	17.77	22.85	175.863	546.787	307.137
GWHGBAOS028563	146.417	128.733	176.853	545.767	67.3833	277.007	172.59	121.053	159.227	52.9767
GWHGBAOS031845	113.41	169.837	223.397	545.623	290.157	132.85	205.55	276.37	535.603	276.267
GWHGBAOS009835	427.43	280.993	219.79	360.92	481.99	280.333	255.243	247.137	333.61	543.173
GWHGBAOS040172	94.8133	103.743	99.5133	134.207	415.89	86.69	83.0533	89.3733	129.84	543.05
GWHGBAOS009931	302.76	367.147	411.03	173.673	251.003	541.813	358.213	212.157	161.247	245.073
GWHGBAOS005085	478.223	511.227	414.983	230.2	95.9533	541.24	389.537	370.157	233.54	107.273
GWHGBAOS039180	182.133	158.617	239.227	482.23	224.65	112.937	196.577	347.313	540.52	191.86
GWHGBAOS005484	334.527	378.887	392.273	236.433	226.007	537.853	348.587	263.003	155.163	244.887
GWHGBAOS036163	410.683	439.613	396.607	215.253	178.487	537.027	428.717	243.44	228.35	224.397
GWHGBAOS016326	430.607	436.753	429.827	183.017	307.26	536.903	378.643	228.563	191.937	313.153
GWHGBAOS010095	471.617	523.193	269.44	149.353	404.853	536.503	319.867	154.387	153.027	352.553
GWHGBAOS038556	430.34	314.223	117.933	437.83	534.43	252.393	183.207	167.383	508.033	266.087
GWHGBAOS006240	229.473	236.287	221.433	200.83	406.94	194.703	194.85	179.787	210.947	533.053
GWHGBAOS026709	502.533	531.733	429.933	12.9967	1.15333	502.463	397.477	197.857	15.4	3.44333
GWHGBAOS038893	2.71333	5.59667	9.63333	530.753	8.44	10.4967	14.08	38.1467	314.443	7.90667
GWHGBAOS007840	219.197	254.81	483.183	530.393	54.7367	186.563	329.393	361.08	417.8	98.93
GWHGBAOS036231	198.057	376.973	194.793	59.21	3.98333	529.493	293.3	189.11	53.32	4.74
GWHGBAOS031337	124.48	41.8933	25.2767	364.617	529.093	77.1733	49.6033	39.4533	232.243	379.737
GWHGBAOS019579	321.59	407.743	492.037	528.893	141.073	303.863	412.757	365.717	522.68	252.547
GWHGBAOS020709	2.97667	0.723333	4.06333	112.29	466.053	1.01	3.15333	6.88667	106.493	528.077
GWHGBAOS006679	1.86667	2.11	1.21667	56.8067	527.987	2.15	1.89667	1.60333	75.3467	217.16
GWHGBAOS026058	327.657	503.317	392.237	154.603	159.457	525.773	365.067	200.78	141.903	194.04
GWHGBAOS033106	397.683	470	525.637	473.42	128.243	358.56	443.833	371.657	479.66	209.237
GWHGBAOS022293	155.817	153.123	107.837	133.69	510.01	159.23	135.137	126.363	138.38	525.083
GWHGBAOS015435	391.343	357.853	522.22	359.917	42.6967	312.87	468.093	452.467	328.08	84.9667
GWHGBAOS037664	3.79	3.53333	2.38	19.8733	521.98	2.68333	1.77	1.95333	17.5133	266.13
GWHGBAOS002147	66.72	69.8067	229.107	247.61	496.533	74.4667	359.403	521.08	295.387	133.95
GWHGBAOS009973	186.587	192.863	212.45	424.18	272.26	249.067	253.193	306.947	520.697	175.423
GWHGBAOS012632	177.41	288.963	193.4	223.68	517.887	273.91	235.603	187.36	218.453	379.157
GWHGBAOS012441	515.297	419.397	272.353	55.1367	101.32	517.573	411.393	335.78	70.66	85.7233
GWHGBAOS030690	131.91	99.92	121.1	516.693	391.3	93.47	118.673	196.067	513.523	276.933
GWHGBAOS030125	69.4	71.6333	77.33	261.85	368.913	47.72	79.6867	138.643	199.583	515.56
GWHGBAOS038881	306.977	403.977	327.323	134.927	145.427	514.187	291.637	164.77	136.043	160.293
GWHGBAOS018447	294.487	364.803	366.057	194.323	204.977	513.483	337.47	243.673	173.363	194.313
GWHGBAOS011043	268.76	379.18	484.25	386.243	217.76	285.64	407.84	510.563	384.64	214.997
GWHGBAOS015546	91.2033	88.0967	135.553	510.243	270.11	66.98	129.467	271.817	482.743	368.033
GWHGBAOS030447	507.187	362.64	215.97	61.52	61.06	384.463	236.96	160.503	83.8467	77.0267
GWHGBAOS025414	5.21333	4.43333	2.00667	16.61	506.97	3.66333	1.83333	2.75667	28.9167	386.65
GWHGBAOS036447	262.467	384.163	421.647	266.39	173.64	503.797	391.923	316.173	240.027	264.197
GWHGBAOS027971	16.81	19.3667	23.69	76.2033	503.597	19.19	17.7233	18.5433	78.9767	335.21
GWHGBAOS004190	503.237	444.49	379.49	122.65	22.4533	426.367	361.59	198.853	102.227	5.74333
GWHGBAOS027831	82.6967	130.913	58.22	177.967	502.513	92.5533	73.1733	60.62	149.773	478.537
GWHGBAOS030506	415.45	243.63	453.833	302.503	79.68	223.107	375.31	502.46	236.083	98.2467
GWHGBAOS030453	168.56	160.187	278.673	500.073	117.28	110.143	185.403	323.5	488.463	190.49
GWHGBAOS009660	409.173	471.703	453.177	387.77	379.52	476.05	499.507	348.103	327.183	456.32
GWHGBAOS005584	499.063	278.71	161.297	41.15	49.49	268.923	210.993	119.91	79.4033	37.7233
GWHGBAOS007666	329.433	471.293	399.493	306.16	191.307	497.923	440.963	350.607	305.283	199.647
GWHGBAOS028258	14.4867	10.5533	0.513333	289.587	497.43	5.78333	1.01333	1.62333	220.153	205.793
GWHGBAOS039185	347.093	320.973	497	90.87	8.16667	265.507	445.213	424.523	112.843	9.77333
GWHGBAOS015649	311.273	387.147	309.073	116.22	117.837	496.023	250.98	128.723	98.16	179.017
GWHGBAOS036146	430.463	441.91	494.997	104.183	36.8633	473.427	354.853	242.73	146.933	26.99
GWHGBAOS007555	462.46	476.24	314.923	158.267	72.9733	492.993	456.133	401.913	174.81	92.5633
GWHGBAOS032482	18.9033	11.29	51.1	492.697	329.647	6.83	35.1967	131.883	226.887	175.513
GWHGBAOS021225	491.633	385.437	320.54	38.7467	22.3133	448.657	290.173	132.15	48.9467	13.68
GWHGBAOS016840	338.687	293.46	21.61	1.72	0.496667	491.507	179.513	18.6267	1.88	0.16
GWHGBAOS020594	373.523	399.54	491.333	243.663	209.693	461.707	428.047	325.957	304.34	213.89
GWHGBAOS037873	0.71	0.62	0.99	149.087	491.16	0.703333	0.85	1.89333	79.56	388.667
GWHGBAOS000303	130.557	101.837	113.497	343.653	452.633	70.1567	102.28	138.337	315.72	489.62
GWHGBAOS027970	378.96	372.527	489.423	256.43	0.836667	394.237	449.56	411.627	268.55	1.13667
GWHGBAOS024490	301.69	460.117	270.097	198.913	228.48	488.333	291.063	196.747	208.227	228.663
GWHGBAOS015325	16.18	4.46333	9.14667	195.72	486.297	2.28	4.83333	11.8433	145.38	325.657
GWHGBAOS032578	0.1	0.26	0.196667	16.07	485.96	0.206667	0.146667	0.483333	36.86	291.557
GWHGBAOS029451	210.937	279.757	161.753	195.537	485.527	285.38	191.49	121.46	153.283	468.27
GWHGBAOS033075	40.8433	38.5167	22.59	42.4167	485.133	35.7833	19.2367	24.9767	43.0833	380.827
GWHGBAOS024009	12.62	12.05	9.23	16.2667	484.28	12.19	9.14	12.2467	26.1467	292.927
GWHGBAOS031051	271.173	265.387	330.997	387.817	106.283	247.187	377.8	483.967	288.963	102.927
GWHGBAOS009829	381.613	198.563	139.973	30.64	0.463333	482.713	279.52	214.36	24.75	0.403333
GWHGBAOS003809	294.43	378.507	400.93	161.81	216.927	481.773	362.37	234.413	143.197	221.017
GWHGBAOS009124	8.63	6.01333	4.25667	302.687	481.72	5.91	5.92333	5.53333	301.577	385.757
GWHGBAOS019833	481.553	316.19	249.61	170.33	88.5267	284.98	276.87	205.71	151.707	103.367
GWHGBAOS015923	48.33	35.31	51.4033	258.483	480.957	26.9167	40.1167	107.963	258.093	451.87
GWHGBAOS003429	183.323	209.183	139.967	125.517	389.413	154.267	154.87	202.407	170.047	480.877
GWHGBAOS014619	356.83	480.813	240.237	22.57	2.22333	445.487	260.017	116.13	22.1933	0.963333
GWHGBAOS027077	423.77	389.873	479.953	23.4433	0	327.437	413.69	307.857	38.68	0
GWHGBAOS024221	231.29	403.55	188.853	89.09	170.427	479.117	252.86	114.59	90.3667	179.37
GWHGBAOS010676	312.27	374.3	413.31	234.387	314.667	478.99	319.91	246.507	211.573	296.67
GWHGBAOS028240	110.65	115.07	261.99	477.253	41.7967	74.93	128.307	265.52	271.87	47.1067
GWHGBAOS041827	476.93	453.477	211.987	99.7833	73.6133	438.64	335.357	203.977	194.79	61.7867
GWHGBAOS018368	280.853	313.34	305.353	475.377	286.163	234.103	377.987	365.61	413.417	266.533
GWHGBAOS021348	32.3267	18.1433	10.2767	53.0767	257.927	10.1933	15.7833	28.8767	45.6333	475.33
GWHGBAOS025778	182.167	423.67	189.423	95.8633	143.15	474.753	156.657	144.397	137.07	321.82
GWHGBAOS024241	338.9	377.2	343.697	154.333	226.103	474.697	308.987	190.087	164.073	252.297
GWHGBAOS004603	292.42	276.397	167.163	235.223	473.867	262.82	198.04	137.88	177.993	401.007
GWHGBAOS012875	123.343	120.907	208.3	473.75	201.267	99.41	163.09	296.963	395.497	186.287
GWHGBAOS036015	11.2033	15.3933	13.64	25.79	473.53	25.55	35.9733	82.1533	35.51	357.453
GWHGBAOS002870	473.043	412.257	209.353	257.843	33.6333	448.643	330.803	226.647	260.12	32.47
GWHGBAOS024247	227.163	373.11	297.667	123.4	86.3967	472.927	304.783	217.337	133.35	82.2
GWHGBAOS025938	330.933	432.427	389.013	163.683	44.4733	472.907	341.6	229.39	230.87	59.88
GWHGBAOS017759	57.6433	58.3833	65.2767	165.407	388.71	28.91	48.6	69.67	147	472.253
GWHGBAOS000568	120.69	191.113	471.107	204.14	0.0566667	110.213	191.873	302.037	125.383	0.113333
GWHGBAOS012259	319.34	358.703	451.32	308.09	211.87	430.683	471.053	352.09	245.273	229.76
GWHGBAOS029769	0.27	394.807	470.847	427.737	180.827	319.847	397.003	465.22	412.187	356.637
GWHGBAOS006280	341.18	428.167	376.83	209.533	98.9233	470.613	437.827	316.337	198.86	100.053
GWHGBAOS025357	191.98	151.867	259.237	470.59	65.8767	130.273	198.817	232.627	359.097	83.8467
GWHGBAOS031721	143.65	154.493	222.86	470.507	292.393	131.467	176.403	205.807	430.34	400.24
GWHGBAOS033633	354.867	355.063	416.45	249.503	240.247	469.077	331.65	241.403	218.303	280.623
GWHGBAOS017978	111.013	94.49	99.0967	121.097	288.003	69.0267	86.5767	101.117	192.047	468.543
GWHGBAOS036579	95.91	89.9267	107.927	202.003	468.04	79.77	86.06	97.14	210.583	219.183
GWHGBAOS007233	467.483	163.61	310.34	0	0.0333333	93.37	230.78	78.9033	0.0666667	0
GWHGBAOS003592	285.763	313.39	424.077	352.707	114.853	262.777	370.413	465	268.553	211.257
GWHGBAOS005444	18.0333	18.6267	22.2167	119.48	463.723	17.6667	14.9067	20.8967	119.43	296.663
GWHGBAOS033195	239.777	151.893	281.35	463.093	105.343	113.423	197.147	307.067	417.413	168.393
GWHGBAOS001193	330.143	353.157	347.793	120.207	167.86	460.817	324.72	177.507	108.63	198.11
GWHGBAOS000613	53.7467	55.2233	67.7667	137.007	322.74	34.9467	49.8767	49.1767	122.3	460.443
GWHGBAOS028550	6.86	2.12667	2.93333	60.1433	459.643	2.18333	1.15333	2.53	70.3967	361.853
GWHGBAOS037441	82.3467	195.103	82.9733	291.603	234.173	282.693	175.937	234.893	458.77	199.703
GWHGBAOS039741	458.647	370.7	109.44	78.0433	341.907	333.383	273.143	197.717	64.9367	347.683
GWHGBAOS012665	0.826667	0.363333	0	26.4767	458.103	0.153333	0	0.03	33.1467	382.787
GWHGBAOS027664	156.54	136.73	323.533	457.477	108.73	161.937	232.343	439.247	304.103	122.103
GWHGBAOS002551	66.92	88.8033	122.59	447.09	345.427	67.07	46.42	42.4833	350.52	457.097
GWHGBAOS016877	24.41	15.57	17.38	21.3167	457.023	16.47	16.15	14.4	27.37	297.69
GWHGBAOS015276	222.68	266.363	375.66	453.527	255.453	205.74	307.407	383.493	408.46	456.92
GWHGBAOS038244	456.307	292.163	283.62	0.07	0	272.173	449.153	159.743	0.07	0
GWHGBAOS026900	357.667	438.143	415.473	290.117	88.5833	418.14	454.783	306.233	274.033	88.6
GWHGBAOS013105	326.163	395.88	454.7	76.9967	1.96	375.733	438.43	419.64	57.7033	4.75667
GWHGBAOS035029	49.7267	63.1433	59.5633	126.473	229.743	42.4733	49.3	41.8233	121.71	453.81
GWHGBAOS033728	329.547	398.68	283.333	113.703	62.2133	453.687	261.787	171.803	118.61	100.85
GWHGBAOS036087	431.673	413.447	389.283	136.257	27.3267	453.583	394.34	322.54	128.76	7.87667
GWHGBAOS026648	233.89	236.237	74.2167	52.3267	46.41	452.797	367.577	288.39	62.3867	54.6867
GWHGBAOS033322	142.33	83.4133	278.04	0	0	111.48	282.817	452.773	0	0
GWHGBAOS038281	115.16	452.4	91.8233	7.74333	4.07	231.833	119.917	68.1633	0	4.37
GWHGBAOS008116	308.287	384.187	335.07	220.44	426.953	452.26	315.48	212.427	167.453	387.947
GWHGBAOS039600	43.0767	64.7867	14.6133	40.5167	451.063	48.4667	44.3	37.9133	47.6433	194.143
GWHGBAOS013518	371.107	447.46	386.63	140.853	54.8267	450.6	340.557	239.82	182.177	41.6167
GWHGBAOS031715	299.673	397.3	364.357	307.047	292.37	450.563	343.653	299.857	380.527	302.537
GWHGBAOS010621	250.56	336.39	312.473	154.667	189.757	450.547	281.71	200.963	145.647	189.163
GWHGBAOS027765	3.02	2.7	0.78	33.6433	448.3	0.983333	0.416667	0.796667	42.8167	327.627
GWHGBAOS007217	18.5	298.43	447.72	0.0333333	0	205.5	436.813	128.373	0.05	0
GWHGBAOS034903	446.903	323.82	77.4033	102.597	332.483	256.42	191.603	142.41	97.41	344.337
GWHGBAOS016165	218.027	219.95	257.06	398.803	251.897	189.077	235	322	446.76	332.553
GWHGBAOS013795	266.887	353.683	446.713	305.497	125.153	270.85	346.36	370.66	328.623	264.867
GWHGBAOS029379	0.06	0	0	110.86	446.403	0	0	0.303333	98.77	131.477
GWHGBAOS011754	118.687	127.59	56.61	72.5167	374.87	97.6433	74.38	40.7833	97.14	446.25
GWHGBAOS001559	98.9467	128.433	153.247	251.55	301.22	125.59	132.75	165.59	258.07	445.27
GWHGBAOS019123	278.78	360.633	370.84	263.997	287.35	444.88	356.727	292.11	282.563	268.263
GWHGBAOS018888	0.44	0.106667	0	144.843	443.643	0	0.213333	0.2	129.437	347.847
GWHGBAOS010701	269.21	298.197	282.967	442.997	129.867	256.65	373.85	440.523	374.273	157.11
GWHGBAOS000426	278.187	351.203	308.963	120.463	228.873	442.45	278.493	149.117	119.987	248.177
GWHGBAOS005614	145.473	335.193	93.59	12.84	26.8867	440.79	101.87	52.4633	21.36	26.5933
GWHGBAOS024523	0.953333	1.03	1.23	7.08	178.57	0.726667	0.176667	0.0333333	17.0767	439.157
GWHGBAOS011744	276.423	355.6	328.843	112	112.89	438.733	294.4	158.387	124.42	148.043
GWHGBAOS017507	149.693	401.597	203.777	233.833	152.307	388.167	247.69	210.833	438.187	191.94
GWHGBAOS024050	347.32	433.667	356.83	206.897	205.667	437.553	345.207	231.333	228.717	275.14
GWHGBAOS024828	19.4567	20.2533	12.95	41.26	437.07	16.9967	11.6133	11.7	75.3367	374.983
GWHGBAOS026465	36.4667	331.217	346.24	135.813	108.63	436.037	296.63	187.127	145.113	120.787
GWHGBAOS041312	278.07	363.357	396.307	242.86	183.297	435.503	395.463	399.747	266.853	155.06
GWHGBAOS030537	2.09	218.283	371.657	325.777	91.75	191.81	321.01	435.033	245.16	113.013
GWHGBAOS024766	118.62	117.2	76.46	155.02	250.883	79.7567	116.8	202.417	120.563	434.91
GWHGBAOS027402	212.007	247.27	195.85	209.003	434.647	269.173	191.553	126.553	147.733	406.687
GWHGBAOS036411	140.95	248.603	46.7967	157.653	108.99	434.457	58.0167	42.6267	154.363	72.9733
GWHGBAOS020683	187.147	211.567	309.943	433.62	128.303	155.137	256.743	325.517	324.39	111.993
GWHGBAOS006183	94.5733	140.287	120.877	241.28	433.53	127.893	113.947	103.737	188.997	426.797
GWHGBAOS029323	0.576667	0.646667	20.6133	365.51	190.897	1.07	10.7833	135.467	433.17	267.42
GWHGBAOS001772	335.85	416.807	178.12	29.0433	28.68	432.26	229.37	103	31.82	21.5933
GWHGBAOS027490	213.663	245.94	431.987	203.4	7.09333	191.253	240.947	365.74	135.443	5.59
GWHGBAOS021444	11.01	19.2267	7.42333	18.19	193.973	9.76	8.59	3.01667	20.0233	431.81
GWHGBAOS041769	334.997	417.873	353.587	239.567	141.52	421.65	429.2	295.077	213.48	163.183
GWHGBAOS026489	428.933	0	0.0366667	0.0166667	0.04	0.0933333	0.0533333	0	0.0166667	0.07
GWHGBAOS001221	260.683	312.55	351.057	193.58	66.7533	321.943	428.883	385.633	166.63	116.583
GWHGBAOS026864	36.0833	13.31	1.72	428.623	367.873	4.29333	1.61667	13.6367	333.153	158.8
GWHGBAOS016031	0	17.9733	10.8933	17.7833	428.507	17.5267	8.18333	15.48	30.3033	263.89
GWHGBAOS036629	4.58	6.17	5.49	17.16	287.02	5.33667	5.77	7.01667	18.8567	428.423
GWHGBAOS004929	315.213	354.507	367.833	263.363	333.72	428.193	308.903	221.95	238.383	366.99
GWHGBAOS022751	247.11	306.807	338.91	109.84	105.663	426.983	283.003	192.797	108.737	131.483
GWHGBAOS005682	29.4833	21.5	24.9533	213.963	426.613	19.3433	18.7333	33.41	270.457	418.95
GWHGBAOS032957	307.5	426.31	368.65	226.873	71.7433	398.263	410.27	299.327	225.87	83.53
GWHGBAOS025508	14.3533	16.9467	26.4267	163.697	396.303	23.18	23.3833	36.2567	196.467	425.207
GWHGBAOS003369	350.403	365.02	425.087	311.623	91.7033	331.03	419.197	350.817	264.213	118.417
GWHGBAOS033326	296.367	334.663	296.723	396.23	218.537	315.873	348.93	303.39	424.12	178.547
GWHGBAOS032261	241.03	317.28	423.263	289.6	98.34	350.893	417.14	351.937	266.32	98.85
GWHGBAOS032455	287.613	378.287	418.22	253.55	80.49	365.873	421.95	308.61	218.167	83.3967
GWHGBAOS010802	19.2167	24.4233	27.51	179.847	421.863	15.8833	18.47	30.5533	203.61	377.06
GWHGBAOS023838	11.7833	20.3267	14.28	54.9567	420.893	10.5367	10	6.91	75.9667	352.657
GWHGBAOS019018	254.067	224.877	171.363	88.6567	226.11	166.423	311.127	420.533	87.4533	404.707
GWHGBAOS028247	272.697	231.023	342.743	186.323	89.1033	193.153	236.6	420.09	416.393	85.91
GWHGBAOS026615	43.0367	336.93	419.657	224.773	240.843	342.937	252.097	217.163	246.343	198.367
GWHGBAOS026934	7.05333	1.36	29.17	419.597	139.043	0.616667	3.88	23.34	374.95	246.217
GWHGBAOS004221	2.72667	5.34333	4.23667	6.49	372.833	2.77667	2.80667	2.01	4.61667	419.463
GWHGBAOS012407	312.753	275.31	275.933	419.18	290.183	267.04	301.667	357.883	408.387	234.94
GWHGBAOS018967	98.61	95.6267	65.1833	153.14	327.473	89.7467	66.7733	61.6833	140.54	418.96
GWHGBAOS003159	254.01	309.123	332.127	126.51	103.197	418.797	278.593	145.193	134.463	122.713
GWHGBAOS013418	293.147	324.333	326.73	164.813	90.83	417.71	278.687	170.67	153.117	129.27
GWHGBAOS027019	44.87	40.5233	45.2833	87.47	351.88	33.66	36.66	46.3733	79.5733	417.29
GWHGBAOS032369	118.117	137.237	121.637	138.667	332.067	115.767	144.8	160.603	115.737	416.543
GWHGBAOS025376	284.52	290.36	113.777	110.897	173.113	415.56	357.397	269.587	146.223	150.213
GWHGBAOS036295	369.56	324.143	303.11	93.0033	106.683	415.36	339.993	304.673	98.9567	120.947
GWHGBAOS031713	85.32	71.7233	21.7733	26.42	414.683	48.1233	33.27	21.65	34.29	369.813
GWHGBAOS013198	227.587	298.807	414.38	71.1033	137.607	352.373	334.213	233.587	96.0967	107.533
GWHGBAOS036369	249.617	347.823	304.457	131.45	167.217	414.223	282.3	199.52	157.74	162.833
GWHGBAOS027518	375.537	414.173	372.323	116.807	83.6833	343.717	362.457	249.693	96.39	82.44
GWHGBAOS034431	353.503	305.08	367.447	172.917	64.2633	363.217	380.433	414.11	151.22	77.7667
GWHGBAOS025322	330.053	351.873	414.073	245.127	152.297	367.86	312.427	251.89	261.597	188.993
GWHGBAOS020625	346.8	342.393	380.887	407.59	270.79	346.953	300.307	303.893	413.677	385.21
GWHGBAOS024033	270.23	324.197	318.363	116.457	155.077	413.457	297.833	167.69	110.397	163.58
GWHGBAOS033616	310.757	413.16	70.3933	0.11	0	399.07	140.843	10.8733	0.226667	0
GWHGBAOS000267	58.2	55.4233	98.2833	216.947	323.563	27.1267	58.1367	112.443	173.2	412.347
GWHGBAOS022855	125.803	78.15	125.627	126.347	47.1733	56.3267	80.8533	300.923	411.78	244.39
GWHGBAOS012690	292.747	358.443	361.287	195.68	163	410.88	317.427	215.9	198.997	227.723
GWHGBAOS018761	350.787	376.593	369.363	328.173	242.31	410.427	302.837	220.963	305.177	113.157
GWHGBAOS026717	236.12	307.93	130.967	2.01333	0.49	410.41	228.17	86.9967	5.52333	0.213333
GWHGBAOS011297	172.023	182.94	112.217	45.4367	25.6933	410.05	213.303	104.687	44.6767	34.7633
GWHGBAOS011694	260.543	318.593	342.427	191.323	306.313	409.853	283.427	205.97	177.603	324.053
GWHGBAOS028672	48.1033	38.35	47.4833	265.347	409.26	44.16	35.9733	34.2367	227.56	333.437
GWHGBAOS002403	353.08	314.083	408.26	327.9	179.497	303.507	399.353	379.763	271.907	184.32
GWHGBAOS022882	310.29	343.65	407.923	3.46333	0.703333	387.897	237.607	134.113	6.47	0.443333
GWHGBAOS013834	307.413	326.68	339.2	264.003	104.383	384.627	407.53	284.22	239.893	109.893
GWHGBAOS009020	144.217	323.44	313.37	160.887	185.98	407.38	271.803	154.873	182.84	95.4067
GWHGBAOS013454	148.287	147.96	384.88	406.55	35.1767	163.93	237.59	300.327	223.84	58.5433
GWHGBAOS012822	233.03	291.62	213.033	212.57	299.453	282	232.927	211.61	246.773	406.147
GWHGBAOS019888	1.06333	1.14	1.58333	45.7	405.567	0.616667	0.746667	2.10667	51.1333	122.757
GWHGBAOS030861	68.6033	82.8767	85.74	405.43	140.213	97.7267	82.42	71.49	118.127	118.66
GWHGBAOS042166	60.8167	63.49	37.17	39.9033	193.607	68.2367	61.9533	44.9967	45.1	404.8
GWHGBAOS029164	403.443	343.487	369.353	161.217	20.7133	257.143	336.877	315.707	140.217	35.9833
GWHGBAOS017739	30.0267	20.8133	87.63	297.767	229.223	23.0667	43.9233	153.913	403.43	311.973
GWHGBAOS024176	126.173	91.2567	402.807	146.103	0.436667	46.5333	209.973	350.29	109.47	1.5
GWHGBAOS023483	31.9133	24.1933	34.5067	402.363	396.553	22.6133	37.7467	137.083	355.447	361.803
GWHGBAOS016088	287.577	401.99	344.833	297.35	322.74	380.127	360.883	278.953	322.073	381.64
GWHGBAOS018841	64.09	63.5733	56.54	299.233	401.867	60.0667	43.6667	43.4933	242.213	366.49
GWHGBAOS030601	316.427	96.9667	233.29	299.553	52.25	116.857	311.837	400.897	237.977	27.32
GWHGBAOS025215	267.643	322.97	300.613	143.827	174.44	400.703	284.863	182.88	138.743	185.35
GWHGBAOS034670	400.647	0.996667	0.433333	0.296667	0.08	0.956667	0.976667	1.31333	0.246667	0.286667
GWHGBAOS006982	315.423	310.993	400.48	233.917	129.65	318.377	391.213	364.947	196.487	185.99
GWHGBAOS022326	124.013	114.903	71.2367	88.5567	397.503	125.39	103.843	93.7533	89.1267	399.143
GWHGBAOS039650	16.31	12.32	4.29	333.053	196.363	12.5367	2.87333	47.34	398.88	85.8133
GWHGBAOS035582	211.277	155.273	217.8	398.243	71.3667	150.32	240.627	349.3	373.02	146.197
GWHGBAOS012568	221.133	357.29	376.217	210.907	66.0733	328.127	398.207	276.08	188.563	76.3533
GWHGBAOS042005	183.42	245.647	321.527	91.5467	13.5133	397.997	237.333	244.533	85.5267	11.12
GWHGBAOS000498	9.77333	15.8833	5.17333	16.7133	396.937	12.3333	7.83333	6.18667	33.4233	275.267
GWHGBAOS038780	269.52	317.247	265.69	146.933	279.773	394.893	269.587	164.57	137.907	348.407
GWHGBAOS005966	256.157	302.523	334.92	165.78	181.82	393.963	281.753	189.343	146.99	194.73
GWHGBAOS018566	299.04	351.727	242.45	133.86	228.667	393.713	248.57	124.15	119.207	272.31
GWHGBAOS031622	192.947	312.8	151.723	0.196667	0.04	393.66	155.203	21.76	0.503333	0
GWHGBAOS013283	338.28	346.793	393.647	71.9	13.5933	280.36	314.337	241.32	91.03	4.92
GWHGBAOS028238	0.173333	0.303333	1.81333	48.1433	393.087	0.18	0.356667	6.09	60.32	105.913
GWHGBAOS007033	4.73333	5.66667	17.26	270.487	135.76	3.06667	6.27	23.7433	317.653	392.517
GWHGBAOS013927	145.803	304.767	294.117	111.207	152.23	392.3	264.767	171.903	118.01	223.09
GWHGBAOS020905	269.317	391.807	330.677	159.01	58.32	344.043	273.947	155.67	160.263	64.21
GWHGBAOS028463	105.487	99.86	178.237	258.073	261.98	85.28	131.703	174.1	225.4	391.763
GWHGBAOS020854	263.247	327.613	318.973	142.313	155.68	391.483	279.66	171.627	142.64	201.527
GWHGBAOS015645	177.907	264.36	297.83	110.087	138.24	390.41	291.093	177.807	111.837	108.28
GWHGBAOS005131	178.537	132.377	219.767	390.377	81.2967	106.283	145.977	243.317	300.68	76.5867
GWHGBAOS018891	8.46	9.06333	15.4467	255.33	349.217	7.33333	19.5167	16.71	337.313	388.79
GWHGBAOS024034	215.413	209.37	320.03	333.91	95.3367	208.82	300.683	388.773	278.68	105.89
GWHGBAOS002080	31.4467	39.7667	110.107	337.177	128.363	28.1333	72.12	110.357	388.2	218.803
GWHGBAOS037877	41.63	42.28	61.0633	387.283	65.15	74.4133	117.3	79.0233	72.77	50.5
GWHGBAOS012726	330.913	343.633	295.39	131.327	51.6067	386.98	353.88	286.98	117.73	60.4567
GWHGBAOS002683	81.9167	219.903	385.057	216	75.7267	209.767	374.1	355.547	216.87	81.6533
GWHGBAOS031132	32.06	16.8767	43.5767	385.027	257.347	19.88	45.9633	196.817	246.027	114.093
GWHGBAOS038250	36.76	31.2167	19.4767	50.2167	340.877	25.8533	24.2833	29.47	36.52	383.817
GWHGBAOS011675	139.207	255.6	31.3567	0.28	0.0466667	383.73	109.333	15.34	0.84	0.0933333
GWHGBAOS026155	383.663	182.833	117.043	25.1567	18.71	249.09	101.903	38.2933	20.6333	62.22
GWHGBAOS015740	0	0	0	0	383.28	0	0	0	10.0433	118.787
GWHGBAOS033738	154.737	179.583	197.487	357.737	330.107	148.023	183.8	236.62	319.97	382.227
GWHGBAOS023542	11.5433	22.01	6.2	6.05	381.673	17.1733	5.01	5.19333	9.52	209.71
GWHGBAOS002640	179.447	162.093	270.507	381.327	130.913	142.92	203.87	256.377	332.957	157.06
GWHGBAOS025948	237.277	380.493	318	163.797	110.093	328.62	231.077	168.33	170.787	115.543
GWHGBAOS031703	230.25	286.223	228.527	103.827	107.977	379.71	218.79	117.893	108.067	127.41
GWHGBAOS007936	138.61	149.74	194.867	379.473	299.45	95.27	153.78	169.153	349.16	377.77
GWHGBAOS029348	12.0233	0.316667	13.6033	301.617	145.943	0.796667	12.58	90.1867	379.377	238.507
GWHGBAOS030957	17.4833	2.03333	26.8933	58.88	1.88333	22.6767	152.947	379.363	165.88	1.32
GWHGBAOS007502	112.837	172.89	165.723	379.31	107.287	172.77	182.883	195.617	317.23	111.667
GWHGBAOS036058	264.087	300.893	358.313	214.023	270.613	378.657	306.92	230.423	197.37	307.027
GWHGBAOS021567	58.6867	63.3267	32.69	103.793	378.65	53.9433	39.0967	26.0133	101.653	349.033
GWHGBAOS039010	252.02	288.987	285.663	172.517	293.047	378.567	281.433	201.65	157.317	295.42
GWHGBAOS023460	353.9	373.877	221.05	114.637	241.59	357.467	377.84	269.16	136.04	57.5933
GWHGBAOS014064	30.3067	10.0467	108.293	167.25	1.47	14.7067	79.9533	377.5	202.287	1.19
GWHGBAOS033659	227.917	255.16	325.717	283.947	343.23	303.21	243.11	217.263	231.94	377.42
GWHGBAOS017026	346.267	257.763	50.1833	11.86	27.6933	377.3	327.647	161.94	5.72	42.2667
GWHGBAOS034768	262.587	291.517	272.35	113.533	122.83	376.687	252.493	157	116.7	150.793
GWHGBAOS022487	1.91333	2.23333	6.41333	282.857	279.19	1.98667	4.07	15.7467	374.943	182.087
GWHGBAOS021339	68.0433	112.94	192.257	374.71	112.307	78.9067	139.26	222.95	325.063	161.58
GWHGBAOS031624	54.5667	57.7467	44.6733	76.4	374.51	39.7267	37.1	32.06	96.3033	276.523
GWHGBAOS016649	294.667	237.01	317.993	4.56667	0	143.92	373.88	339.077	18.11	0.0233333
GWHGBAOS027640	276.273	338.613	370.627	334.747	148.683	315.657	373.543	293.99	264.927	151.76
GWHGBAOS022782	343.887	353.35	373.333	62.7333	1.32667	345.74	296.143	261.897	69.62	5.25667
GWHGBAOS035858	247.16	286.057	371.743	240.973	90.3433	331.61	324.71	269.227	211.72	112.39
GWHGBAOS000703	220.743	270.857	328.543	163.437	152.027	370.893	258.317	194.003	147.287	151.467
GWHGBAOS032459	58.15	33.6533	36.8633	134.103	370.79	22.72	30.3967	55.2533	170.44	251.927
GWHGBAOS006962	80.87	67.64	40.6133	91.0233	292.743	58.3167	48.5833	46.3833	95.7833	370.767
GWHGBAOS003169	26.0367	26.6467	31.12	102.887	137.507	19.2133	24.6267	46.5567	92.2033	369.783
GWHGBAOS028863	10.4733	9.60667	4.66333	24.1	369.553	7.17667	3.5	2.72667	37.77	263.687
GWHGBAOS039295	367.393	369.513	253.583	176.817	195.883	321.103	119.047	169.78	202.377	193.8
GWHGBAOS003358	294.11	315.72	135.79	124.76	121.88	368.543	227.523	166.207	181.32	186.333
GWHGBAOS023516	244.573	323.75	326.497	226.97	68.8667	240.2	297.14	368.013	214.3	121.27
GWHGBAOS008171	283.59	335.383	216.887	150.137	97.7133	367.45	321.2	257.92	172.91	150.777
GWHGBAOS018965	235.1	283.517	272.23	143.103	187.023	367.37	219.337	134.237	125.88	199.56
GWHGBAOS025165	366.763	222.503	184.197	17.19	3.42	247.63	186.197	122.803	37.6167	4.82667
GWHGBAOS015545	10.0833	28.0433	6.20667	6.73	365.857	28.9633	6.09333	6.00333	12.6967	221.257
GWHGBAOS039485	10.2733	8.64333	5.59667	35.1233	365.13	8.08667	7.14333	7.96667	34.03	247.377
GWHGBAOS032252	229.49	320.25	294.493	185.617	186.263	364.917	256.617	181.737	180.92	270.317
GWHGBAOS028489	145.937	301.143	152.053	5.82	0.923333	363.633	156.503	55.58	12.9767	0.836667
GWHGBAOS040099	66.0933	103.48	222.013	363.177	122.343	71.0867	167.55	337.893	356.377	227.017
GWHGBAOS020663	14.5833	233.663	211.877	26.97	33.6733	200.16	289.083	361.783	27.9933	83.7933
GWHGBAOS006060	267.973	295.203	294.937	110.153	91.43	361.683	243.27	134.703	103.487	148.23
GWHGBAOS024314	0	3.21333	31.3233	361.327	74.7967	0.713333	2.99	7.54333	240.647	176.51
GWHGBAOS027373	361.063	271.233	254.117	195.087	174.863	229.467	260.98	259.233	201.303	171.817
GWHGBAOS031926	45.98	42.4833	69.7933	100.7	291.01	34.3667	44.1367	83.5567	108.843	360.453
GWHGBAOS013333	203.42	278.607	313.593	121.537	52.01	359.843	236.14	141.833	128.747	60.4367
GWHGBAOS024629	241.21	272.213	328.067	148.533	137.053	359.577	293.99	204.067	131.957	121.13
GWHGBAOS024264	230.263	243.867	172.927	90.6333	84.2333	359.573	231.14	157.473	98.52	99.31
GWHGBAOS012266	121.91	155.983	359.293	34.87	0.363333	111.367	223.683	286.517	40.6767	0.476667
GWHGBAOS041768	223.343	290.347	290.75	144.633	183.423	359.237	238.54	178.973	151.473	164.927
GWHGBAOS026897	245.407	205.363	131.663	169.95	359.217	205.08	209.343	179.817	164.887	271.127
GWHGBAOS031108	224.25	257.637	274.353	145.353	141.19	359.007	267.503	209.15	155.793	119.53
GWHGBAOS019292	264.933	261.223	333.15	338.473	212.673	358.757	248.437	188.217	232.483	206.857
GWHGBAOS036449	279.583	290.127	242.69	146.77	158.7	357.873	283.833	213.277	123.17	174.643
GWHGBAOS028886	163.477	313.697	86.1733	7.69333	4.04667	357.47	86.5967	29.7067	12.1333	6.86
GWHGBAOS006374	6.56333	6.67	15.9767	105.587	194.553	1.84333	4.49	16.12	130.43	356.643
GWHGBAOS024647	19.4467	15.17	17.6367	62.0533	260.217	12.43	16.2867	21.03	49.21	356.567
GWHGBAOS017102	69.04	71.56	76.5067	140.59	236.353	58.2967	65.2367	88.1233	140.223	356.087
GWHGBAOS014257	131.14	128.307	136.22	149.05	356.02	129.173	127.693	150.57	195.217	352.82
GWHGBAOS033508	86.6967	92.2667	144.333	355.75	218.127	67.69	121.197	171.047	307.08	247.693
GWHGBAOS019764	297.13	265.89	338.293	355.55	113.82	264.657	354.893	342.51	291.74	140.197
GWHGBAOS024319	18.59	9.58	148.483	256.273	7.95	13	64.4967	276.197	355.453	17.6733
GWHGBAOS002150	278.817	354.703	68.4267	23.28	101.413	272.4	177.523	67.41	27.1833	136.32
GWHGBAOS040691	142.003	160.47	175.803	354.703	61.8267	168.413	143.043	182.297	321.04	95.3033
GWHGBAOS000721	65.9333	91.0767	168.763	353.817	132.46	54.4733	127.213	220.563	307.69	115.093
GWHGBAOS027599	228.757	287.11	280.287	117.753	100.207	353.487	233.917	156.387	127.767	157.47
GWHGBAOS035614	259.853	246.19	223.593	98.8933	150.267	353.303	212.847	117.11	94.6	150.843
GWHGBAOS012967	107.337	121.863	172.823	353.263	316.52	108.903	137.743	190.993	339.313	307.497
GWHGBAOS039209	48.2967	68.1033	98.61	352.917	149.703	74.79	91.6167	118.22	182.253	165.737
GWHGBAOS018380	352.55	160.287	130.833	66.41	100.117	130.867	157.183	176.33	135.9	111.72
GWHGBAOS041686	1.20333	1.38667	1.53667	116.74	351.947	2.20333	0.69	4.95	121.537	246.353
GWHGBAOS030256	139.243	104.07	67.64	285.567	351.077	106.343	74.1733	62.3733	219.827	308.34
GWHGBAOS040171	151.517	281.907	261.313	87.7133	89.4433	351.073	236.893	142.523	93.2	96.3033
GWHGBAOS020458	178.903	262.047	314.45	156.917	63.68	243.4	302.92	350.963	160.763	82.7967
GWHGBAOS006535	217.297	276.157	277.683	89.9833	79.1867	350.713	267.73	163.77	83.2333	73.37
GWHGBAOS014561	107.33	151.77	219.607	350.28	149.313	107.443	209.867	317.437	294.247	193.683
GWHGBAOS006969	194.137	247.487	251.013	99.79	106.3	349.853	226.443	150.503	102.13	137.263
GWHGBAOS011519	78.4767	94.6	183.507	349.82	121.85	80.2	141.457	208.117	343.227	134.863
GWHGBAOS034340	349.667	192.447	203.807	44.6733	10.0233	177.05	247.827	215.177	50.1767	13.5767
GWHGBAOS002143	50.08	41.02	2.52	349.347	14.1833	74.2967	7.34667	8	59.3767	10.0867
GWHGBAOS037024	207.023	274.467	224.98	152.15	240.273	349.287	234.13	161.5	157.487	218.997
GWHGBAOS039491	170.717	113.54	136.893	348.88	71.8033	116.997	167.453	233.837	302.013	50.4433
GWHGBAOS033468	7.3	13.85	8.96667	21.79	348.71	19.18	5.13333	7.13	50.1467	184.163
GWHGBAOS039479	75.95	100.713	163.51	332.127	60.5667	82.9833	134.113	222.827	348.09	88.0733
GWHGBAOS018892	279.48	345.89	161.963	1.37667	0.796667	280.133	219.11	52.3367	3.88333	3.01333
GWHGBAOS041096	0	41.89	113.447	345.63	120.057	16.44	56.07	176.043	338.12	250.057
GWHGBAOS035157	12.6467	12.1833	34.68	205.93	112.573	9.53667	19.6733	49.02	265.497	344.733
GWHGBAOS039651	0	0.576667	0.433333	338.53	344.647	0.29	1.04333	1.47667	339.97	163.453
GWHGBAOS037577	50.4733	51.6467	64.8233	287.54	192.777	31.5467	56.9333	172.22	344.077	234.077
GWHGBAOS000858	236.217	270.19	259.953	120.053	118.217	343.887	237.707	159.397	135.447	113.817
GWHGBAOS014637	242.123	343.667	173.83	208.98	330.963	323.387	265.31	202.113	308.447	312.813
GWHGBAOS024601	161.56	165.683	230.833	224.84	272.133	191.993	190.273	195.25	168.737	343.437
GWHGBAOS028318	191.177	278.85	305.977	161.79	99.99	343.167	239.093	162.587	168.46	125.217
GWHGBAOS002072	165.037	189.63	306.987	342.607	23.87	152.027	214.773	250.653	320.383	50.9033
GWHGBAOS018578	259.213	282.177	292.483	194.743	113.933	342.547	279.967	218.333	212.743	171.97
GWHGBAOS005341	198.117	283.23	227.937	96.2133	53.98	341.643	207.63	126.52	109.353	62.78
GWHGBAOS027047	18.0333	9.07667	29.45	341.297	0.363333	7.70333	17.2933	71.84	207.263	0.476667
GWHGBAOS010040	28.6333	33.1767	29.4767	86.0367	340.943	23.5433	31.6233	50.2367	62.72	339.237
GWHGBAOS020961	0.306667	1.04333	0.85	14.9133	243.947	0.156667	0.31	1.37	17.9867	340.58
GWHGBAOS020026	275.353	307.84	300.587	182.017	56.8933	303.097	340.443	231.803	172.423	58.64
GWHGBAOS021497	246.7	295.923	337.597	262.577	284.517	340.217	296.93	234.05	219.147	328.803
GWHGBAOS003684	10.9133	7.94333	10.15	252.37	308.463	7.48667	10.3833	42.84	231.13	339.577
GWHGBAOS024871	226.057	233.797	236.247	227.01	138.273	212.37	243.297	339.55	219.323	111.36
GWHGBAOS004914	224.097	279.647	277.093	180.987	103.43	311.57	339.287	222.75	168.917	128.24
GWHGBAOS015260	6.83333	5.75333	7.54333	21.9733	228.927	3.20667	5.35333	4.30333	22.19	338.737
GWHGBAOS001891	206.297	278.5	318.62	218.477	334.013	318.65	260.773	240.91	221.823	338.647
GWHGBAOS033677	94.6133	96.85	92.34	197.967	154.927	64.8367	81.2033	118.673	247.543	338.433
GWHGBAOS004122	2.46	0.6	14.81	217.983	7.35667	0.526667	9.61	338.397	150.313	20.23
GWHGBAOS038689	1.46667	0.29	4.07667	97.56	337.723	0.1	0.163333	0.743333	58.2567	166.403
GWHGBAOS010160	0.453333	0.23	0.12	116.783	337.59	0.226667	0.24	0.31	108.167	274.24
GWHGBAOS000246	60.3867	63.0433	53.49	125.94	271.5	91.82	54.5533	47.32	119.63	337.307
GWHGBAOS026931	253.323	255.82	332.883	306.013	99.18	245.41	337.16	310.99	279.257	109.803
GWHGBAOS004184	99.61	97.1133	231.19	336.997	196.133	63.1067	135.56	269.843	299.803	306.97
GWHGBAOS002682	336.963	305.893	236.313	30.6567	9.49	319	249.393	137.13	33.5	8.59667
GWHGBAOS007994	8.97333	13.3	43.3333	336.837	259.18	5.90333	18.2767	94.4867	316.84	278.333
GWHGBAOS017989	68.4267	43.5267	132.5	137.39	42.7867	50.62	115.573	336.777	203.303	62.1133
GWHGBAOS025599	261.857	272.567	48.9567	14.6667	7.73	336.753	218.77	48.75	1.93667	2.46
GWHGBAOS002563	336.22	210.643	123.573	51.6667	59.9867	176.997	151.017	111.893	60.73	24.4133
GWHGBAOS028422	27.7967	27.9533	131.73	336.183	27.09	17.3067	67.4533	196.23	241.047	74.11
GWHGBAOS038359	53.9233	90.5333	335.757	0.216667	0	74.3467	194.45	10.68	1.06667	0
GWHGBAOS026911	184.353	250.173	189.523	43.1433	42.7967	334.527	179.42	67.4633	43.44	56.6033
GWHGBAOS030599	174.52	47.4733	124.337	333.88	84.3867	64.0167	171.197	209.92	215.44	37.43
GWHGBAOS005356	219.19	333.417	226.437	163.707	228.53	310.997	208.387	209.057	190.497	222.503
GWHGBAOS004669	176.293	183.317	206.413	333.393	240.92	134.643	195.537	212.163	293.84	263.33
GWHGBAOS021092	247.31	276.373	231.97	134.877	293.67	333.373	242.067	157.47	127.953	304.683
GWHGBAOS026622	0.996667	333.08	78.2467	61.4867	5.29	230.177	99.4567	96.9367	55.3767	2.90333
GWHGBAOS018274	158.093	184.66	140.55	31.4967	0.05	332.367	128.41	67.87	27.6067	0.2
GWHGBAOS039831	100.61	250.16	222.863	110.94	120.123	332.103	209.53	151.617	112.717	107.96
GWHGBAOS013257	56.1133	41.7267	61.2667	261.253	331.43	31.8133	47.7867	81.5133	220.457	254.847
GWHGBAOS026085	11.4867	7.97667	6.34333	77.5933	331.377	10.0033	5.36333	12.34	85.55	241.093
GWHGBAOS010442	15.3033	13.5467	19.83	57.0633	331.363	15.8833	18.3833	21.4767	67.1167	182.857
GWHGBAOS008623	226.517	261.857	251.433	127.537	126.84	331.19	216.973	133.347	117.587	153.133
GWHGBAOS023173	331.05	204.47	175.563	38.56	72.3167	158.897	137.713	167.467	49.4567	30
GWHGBAOS028067	131.513	330.783	92.3867	4.84	0.603333	312.757	84.9967	24.4533	12.36	1.67333
GWHGBAOS024849	290.33	330.73	307.873	119.09	36.9767	295.937	280.71	171.55	118.763	56.1933
GWHGBAOS024749	2.7	6.81667	2.71	20.1267	57.57	2.9	2.72	2.51667	18.2433	328.863
GWHGBAOS029272	180.667	247.653	235.113	120.34	195.087	328.403	221.58	138.497	107.52	203.677
GWHGBAOS037677	177.407	239.19	172.093	38.9333	49.9367	327.547	184.347	93.5067	43.09	58.4633
GWHGBAOS023432	265.28	243.263	280.29	202.897	26.0267	215.267	327.383	276.817	181.677	34.42
GWHGBAOS039264	223.967	293.56	304.283	291.95	118.363	275.177	327.347	266.89	291.65	174.137
GWHGBAOS027757	241.627	311.453	200.283	91.0033	56.2967	327.077	234.913	144.683	100.457	65.9467
GWHGBAOS031616	113.53	317.86	225.06	65.1067	52.1833	326.837	245.247	205.843	73.6333	108.02
GWHGBAOS035198	89.3533	132.307	8.20333	0.49	1.74	325.913	249.39	62.8467	1.14667	2.08
GWHGBAOS032001	88.5167	97.3533	121.753	278.547	325.81	74.1467	97.11	128.003	241.24	228.383
GWHGBAOS037926	202.773	138.103	127.98	205.777	324.887	104.533	111.547	118.94	285.313	166.137
GWHGBAOS002330	247.407	324.81	312.047	199.103	78.76	301.267	321.057	216.3	195.697	125.677
GWHGBAOS038409	217.733	258.357	324.443	310.997	136.64	256.453	310.873	311.057	262.34	144.177
GWHGBAOS035114	192.9	222.627	303.623	323.833	103.817	249.703	308.313	287.21	309.207	116.437
GWHGBAOS017108	80.3733	42.9533	82.9367	126.87	224.813	22.7267	54.59	190.553	323.38	214.28
GWHGBAOS023731	61.5967	64.2967	51.3833	32.51	323.22	64.15	46.6267	49.49	50.62	254.057
GWHGBAOS035796	13.3367	15.1633	12.2333	84.6867	322.927	13.6167	5.81	12.3833	132.387	279.603
GWHGBAOS037127	8.08667	4.90667	2.06	34.7967	322.75	1.34	1.17333	1.39	46.68	235.9
GWHGBAOS020288	197.33	275.45	257.367	156.823	49.1633	285.197	322.6	232.32	145.887	63.3533
GWHGBAOS017376	176.157	142.497	135.05	305.313	98.3267	113.247	170.063	322.25	267.343	84.31
GWHGBAOS041979	198.587	322.19	189.393	44.5067	97.0333	282.563	231.843	123.197	66.27	130
GWHGBAOS021721	1.06667	0.906667	0.5	3.79667	322.12	1.15333	0.41	0.313333	4.91	214.23
GWHGBAOS037490	160.283	195.277	174.273	181.367	322.017	197.04	176.44	191.61	187.683	266.933
GWHGBAOS006819	0.0666667	0.0166667	0.166667	3.61667	321.623	0	0	0.0166667	2.13667	169.537
GWHGBAOS012277	175.683	221.203	246.463	306.29	96.9367	163.42	229.683	267.507	321.607	103.843
GWHGBAOS031368	207.99	202.297	320.82	249.077	18.6667	148.23	229.397	257.667	230.203	32.2367
GWHGBAOS033770	51.8733	46.6133	45.4167	93.3367	300	36.47	33.1133	38.97	75.8233	320.47
GWHGBAOS040643	2.27333	1.2	0.913333	57.1467	320.203	1.22667	0.46	0.95	101.123	161.997
GWHGBAOS008770	319.073	231.297	320.19	267.483	35.37	179.253	245.457	286.587	282.467	41.91
GWHGBAOS010790	41.59	24.1367	80.1033	208.747	245.177	34.9367	102.173	254.447	206.857	320.063
GWHGBAOS042278	164.813	194.057	243.847	319.32	52.56	194.303	228.457	201.32	299.933	73.61
GWHGBAOS018687	197.143	192.717	254.92	168.8	160.647	319.183	197.293	156.79	156.12	195.46
GWHGBAOS000779	90.87	89.5767	78.37	102.15	21.9233	105.223	144.517	319.173	30.1467	34.5067
GWHGBAOS014578	28.83	21.1167	47.0533	74.9	265.203	27.4433	26.7333	51.2467	57.99	319.157
GWHGBAOS037043	308.043	199.007	75.86	58.9033	48.3467	258.177	318.97	185.043	26.5367	32.6767
GWHGBAOS009848	190.35	259.773	230.8	78	81.7233	318.957	187.15	96.7533	79.3867	120.8
GWHGBAOS026811	190.133	168.72	240.38	201.537	100.277	174.28	216.4	318.427	165.837	163.927
GWHGBAOS022849	200.763	249.19	275.457	127.07	53.2467	318.13	252.107	185.773	158.307	49.1667
GWHGBAOS021054	24.4233	12.08	7.70333	44.8367	318.047	11.6933	6.54	10.7133	49.4233	183.287
GWHGBAOS033510	182.247	252.093	314.37	309.897	94.14	240.163	302.4	317.92	283.71	97.9233
GWHGBAOS000967	189.223	243.407	253.417	301.2	37.1667	251.103	317.9	304.68	212.87	52.83
GWHGBAOS006951	180.737	261.143	228.843	103.56	137.633	317.84	199.973	133.67	103.747	159.807
GWHGBAOS030172	33.3567	22.78	46.3533	317.777	123.187	20.3267	30.3833	78.2367	275.01	171.2
GWHGBAOS013403	60.2767	39.1267	47.4567	82.1167	317.337	42.2967	41.1633	59.2667	96.4567	209.25
GWHGBAOS024681	207.173	265.29	255.993	149.383	59.63	317.27	291.463	205.537	149.447	71.9767
GWHGBAOS025222	285.44	316.62	213.33	132.483	163.433	295.617	235.707	167.423	121.507	118.627
GWHGBAOS020158	213.28	293.23	170.337	75.2067	100.847	316.063	196.747	101.397	80.9267	80.9833
GWHGBAOS005454	203.937	263.593	244.617	78.3067	65.6133	315.627	191.15	110.873	81.6167	101.38
GWHGBAOS020613	275.32	238.957	215.18	46.2133	49.3333	315.55	265.13	224.12	59.8967	46.18
GWHGBAOS024731	97.7867	113.387	93.7633	208.94	260.903	86.49	106.763	125.187	170.623	315.023
GWHGBAOS004943	211.653	213.117	91.5467	16.82	3.61333	314.603	107.11	59.3467	25.28	0.89
GWHGBAOS024205	197.34	299.987	202.55	209.32	134.817	314.383	234.667	120.173	149.937	144.493
GWHGBAOS020922	174.21	232.677	224.4	74.68	49.5767	312.97	185.35	107.503	79.04	55.8233
GWHGBAOS021332	157.357	146.993	136.81	128.82	312.203	108.8	123.04	99.3733	159.09	196.23
GWHGBAOS024813	82.4267	78.3033	101.533	173.05	175.863	69.1	90.7767	127.47	169.213	312.14
GWHGBAOS017210	0.176667	0.19	0.0333333	79.2867	311.973	0.256667	0.0166667	0	74.7367	200.657
GWHGBAOS000346	224.067	156.99	68.8267	14.23	3.35333	311.69	74.1267	35.21	66.2867	6.94333
GWHGBAOS034936	182.743	208.42	311.453	151.877	151.82	178.997	189.397	274.45	155.41	172.843
GWHGBAOS006949	163.34	175.207	102.99	43.7533	41.31	311.31	182.663	106.577	53.3133	51.9233
GWHGBAOS014092	19.3933	6.95667	5.57667	79.9867	311.19	6.52	6.43667	10.63	78.5233	240.517
GWHGBAOS024260	70.7467	56.8	64.5667	131.153	245.323	46.52	63.0333	96.26	145.547	311.04
GWHGBAOS013017	170.157	156.58	214.473	310.693	107.107	138.053	207.22	249.957	304.853	92.3233
GWHGBAOS008307	206.557	268.77	310.237	170.713	228.823	262.883	232.79	128.057	193.623	197.8
GWHGBAOS007283	25.6067	9.54667	18.3067	310.193	89.5933	10.5033	11.2967	14.3433	272.193	305.267
GWHGBAOS003808	196.703	244.6	278.187	173.99	274.667	309.803	231.037	172.59	162.137	301.913
GWHGBAOS030759	85.0567	66.1333	109.917	228.15	16.09	53.9467	98.75	309.41	174.47	28.17
GWHGBAOS030990	3.93667	2.27333	3.84	209.493	289.58	2.08667	4.01333	67.2833	301.473	309.357
GWHGBAOS038273	60.7467	77.0467	110.247	180.16	308.863	80.5733	73.5233	77.8433	197.277	247.6
GWHGBAOS005047	219.337	245.447	234.893	116.217	70.6467	308.697	214.5	141.55	153.753	86.8167
GWHGBAOS025774	168.84	308.587	156.517	112.037	223.157	301.96	154.987	130.323	166.577	271.013
GWHGBAOS030143	201.723	236.523	250.707	106.85	117.71	308.42	205.18	125.59	106.537	163.9
GWHGBAOS030779	196.197	249.947	225.22	125.29	101.333	308.3	223.417	146.813	120.217	110.467
GWHGBAOS004868	10.8433	28.4767	6.49333	11.6833	307.67	54.4233	6.34667	10.1267	23.5167	221.907
GWHGBAOS033178	0.153333	0.04	0.0133333	9.17333	307.23	0.0166667	0	0.17	14.2033	173.847
GWHGBAOS006780	195.257	201.403	264.143	307.163	106.55	183.363	261.387	260.327	288	123.593
GWHGBAOS041931	6.78333	9.74	23.8733	307.13	171.777	4.02	12.2	47.4467	230.25	196.047
GWHGBAOS028847	215.637	306.95	256.073	188.92	86.54	303.25	306.44	225.34	169.123	97.7367
GWHGBAOS039102	181.853	185.857	174.377	125.277	263.603	216.343	155.697	123.853	122.363	306.863
GWHGBAOS010558	22.8567	19.76	45.6167	306.593	5.06667	22.9967	21.9667	47.8367	37.1833	12.95
GWHGBAOS022506	0.903333	0.866667	3.33667	255.217	305.52	1.59	2.16	10.5167	306.433	220.517
GWHGBAOS026028	0.676667	0.673333	0.95	7.61	305.993	0.516667	0.49	0.96	8.64667	231.443
GWHGBAOS005662	17.9367	14.43	16.46	71.8733	147.953	13.8567	11.0767	22.8833	116.31	305.18
GWHGBAOS024618	42.78	42.62	155.113	105.433	0.923333	37.0133	105.547	305.17	54.6633	0.74
GWHGBAOS026124	178.463	171.243	168.67	202.667	184.853	246.087	165.853	191.167	170.287	305.027
GWHGBAOS030840	1.82	0.96	0.15	7.18333	304.99	0.703333	0.406667	0.2	12.8667	216.45
GWHGBAOS022876	33.5933	52.6767	304.943	261.7	151.68	29.7933	29.9033	36.1967	116.007	187.477
GWHGBAOS014180	187.763	286.243	304.28	13.6067	0.276667	222.303	246.317	201.193	21.7967	0.41
GWHGBAOS027433	1.76	1.98667	0.153333	4.13	286.073	0.463333	0.0766667	0.0766667	5.26333	304.237
GWHGBAOS009235	34.19	55.43	47.78	35.1133	304.177	42.4667	36.7967	33.9933	70.2133	225.893
GWHGBAOS005541	126.957	123.12	275.483	167.62	53.9033	98.54	180.797	303.593	161.657	113.797
GWHGBAOS019158	244.843	290.393	247.483	122.38	29.9333	294.31	303.36	199.017	117.493	41.58
GWHGBAOS032486	19.0133	16.42	19.98	69.49	303.313	14.95	23.1133	28.0333	85.0833	173.373
GWHGBAOS015708	97.8333	96.7333	70.8233	93.8267	261.253	85.2767	75.17	70.6867	86.55	303.033
GWHGBAOS011782	153.407	179.907	175.85	243.277	79.1733	176.797	229.747	302.213	226.927	146.717
GWHGBAOS017106	27.26	9.41	60.9133	175.717	40.68	9.25333	19.06	189.173	302	31.8167
GWHGBAOS012477	26.0867	230.233	67.0167	9.53667	4.75667	300.28	58.04	25.1933	11.42	5.4
GWHGBAOS011572	25.78	18.9067	36.4167	140.653	193.557	14.6167	26.65	70.12	174.957	299.953
GWHGBAOS037442	0.333333	0.16	0.233333	60.3767	299.897	0.35	0.116667	0.2	43.4833	44.3867
GWHGBAOS026169	223.29	285.887	273.093	180.313	160.823	252.71	299.89	222.42	182.513	217.683
GWHGBAOS007791	231.827	261.43	278.457	218.72	85.9567	253.243	299.237	227.737	182.6	91.7267
GWHGBAOS010298	166.003	201.64	241.64	299.227	136.997	263.86	178.01	135.15	204.963	76.2933
GWHGBAOS010357	251.553	299.16	251.917	109.78	26.47	297.31	289.707	176.54	105.53	40.61
GWHGBAOS002400	194.857	219.7	280.543	298.753	139.403	204.867	252.463	291.49	267.267	140.693
GWHGBAOS032574	0.496667	0.0566667	0	18.6133	298.633	0.0566667	0.0566667	0	29.6967	161.333
GWHGBAOS023990	41.9	22.7867	41.4033	176.24	0.443333	15.0433	46.7833	176.133	297.79	2.19667
GWHGBAOS001708	129.88	129.84	45.4733	52.8767	294.357	121.233	81.9033	54.71	95.35	297.51
GWHGBAOS040844	178.307	245.763	263.463	126.697	137.26	296.603	213.927	140.127	117.293	190.09
GWHGBAOS033684	215.64	242.823	260.203	257.35	56.8467	227.827	296.377	271.173	269.3	70.29
GWHGBAOS027344	203.86	241.397	266.88	113.277	129.027	296.337	227.897	157.99	104.283	104.52
GWHGBAOS026766	77.83	93.7933	68.5367	125.613	220.92	84.1233	66.8833	49.3067	174.907	296.043
GWHGBAOS036835	160.613	209.42	296.003	110.307	125.163	243.097	218.7	140.477	109.013	105.987
GWHGBAOS026501	295.823	55.2767	51.4533	27.9767	17.28	64	42.3033	26.5567	24.7	22.45
GWHGBAOS031204	62.1833	60.0367	189.64	295.047	84.0633	51.2067	96.0833	157.263	216.6	95.71
GWHGBAOS003306	193.213	205.487	294.73	235.35	34.3	192.123	266.813	281.62	216.247	55.45
GWHGBAOS032370	4.40333	4.26333	5.94333	4.92333	294.24	4.54667	3.42667	3.38	8.36667	212.89
GWHGBAOS018439	51.9167	79.1267	110.683	274.987	135.043	71.5233	86.7333	123.477	294.197	127.48
GWHGBAOS005230	133.39	160.02	216.983	228.167	141.887	122.327	204.143	294.007	223.127	197.937
GWHGBAOS018386	181.297	241.527	257.43	101.58	74.4967	293.53	204.01	118.553	129.5	82.9467
GWHGBAOS028239	0.196667	0.126667	0.19	44.4533	293.263	0.126667	0.0633333	1.05	33.85	77.5267
GWHGBAOS026492	292.063	0	0.03	0.03	0	0	0	0	0.0533333	0
GWHGBAOS014427	33.92	13.8933	44.05	69.82	291.417	13.3167	14.35	25.9267	74.4967	244.297
GWHGBAOS018184	19.27	19.3933	16.1933	158.123	244.233	17.3833	18.4967	28.0733	147.267	291.367
GWHGBAOS020190	200.3	221.7	291.16	236.473	117.697	224.383	269.843	228.16	202.433	85.5733
GWHGBAOS000803	173.493	246.833	290.887	285.723	85.4067	262.44	253.827	216.573	257.373	84.8333
GWHGBAOS028137	131.377	88.2067	116.893	290.82	151.967	39.6267	84.8733	173.147	249.923	218.053
GWHGBAOS035075	49.5	76.1767	290.61	262.38	265.817	43.35	14.7233	11.8467	139.333	235.34
GWHGBAOS038710	1.36	0.163333	5.79667	290.59	13	3.17667	4.06333	23.99	35.67	5.97333
GWHGBAOS035553	290.447	144.1	4.69	19.2733	39.1567	84.42	14.06	13.4033	10.1833	44.92
GWHGBAOS036094	53.52	59.1533	18.1167	7.59667	281.193	60.76	31.24	9.78	34.4933	290.19
GWHGBAOS032542	170.097	210.19	133.8	149.07	265.973	196.217	146.963	116.727	148.35	289.873
GWHGBAOS030870	179.103	204.53	237.14	289.81	95.8367	164.37	198.26	211.98	253.893	126.847
GWHGBAOS002676	80.6833	95.48	50.6167	89.6633	289.333	109.64	63.6967	36.5167	83.9567	232.75
GWHGBAOS011335	11.2467	3.81	3.26	79.46	289.257	2.8	2.92333	7.85	98.8	208.8
GWHGBAOS038546	287.903	264.64	288.997	211.147	171.477	287.593	265.047	236.193	216.35	198.443
GWHGBAOS007350	124.23	81.9867	152.26	288.467	36.5633	59.6833	93.8933	166.057	186.393	43.1733
GWHGBAOS020578	263.033	142.847	229.397	278.363	98.7	127.1	179.687	288.273	233.81	113.867
GWHGBAOS009171	194.25	240.227	223.953	119.02	76.3867	287.657	194.44	124.68	115.497	93.5767
GWHGBAOS013131	149.01	172.19	46.0533	27.28	32.9867	287.087	256.313	141.08	30.9667	38.7267
GWHGBAOS025712	168.537	286.813	112.45	32.25	48.9067	240.127	113.55	49.2967	36.0167	52.2667
GWHGBAOS011670	113.84	143.657	123.647	196.207	128.833	121.217	125.767	99.2967	286.393	187.09
GWHGBAOS034837	224.9	254.207	285.9	209.687	119.987	269.687	215.953	156.43	213.763	175.657
GWHGBAOS009712	25.5133	1.33667	3.66	35.8633	285.797	1.99667	2.89333	3.89333	51.8733	69.61
GWHGBAOS026442	58.5067	56.8833	68.9767	103.8	280.76	50.47	57.1233	67.14	106.493	285.577
GWHGBAOS019821	3.02333	7.7	1.19333	5.8	285.553	2.86333	1.62	1.18	11.02	134.3
GWHGBAOS019967	208.963	221.553	175.193	133.03	39.9967	285.293	259.167	209.487	128.95	33.5
GWHGBAOS007655	63.04	154.517	102.95	85.9467	165.127	135.443	113.75	83.4267	92.4	285.13
GWHGBAOS026614	89.9767	205.89	284.693	164.047	65.5267	196.017	222.14	209.273	139.913	44.3667
GWHGBAOS040501	18.8	38.6167	41.5067	42.8767	87.2533	32.1667	47.78	50.1133	42.5767	284.377
GWHGBAOS018395	162.097	186.537	261.68	121.5	111.223	284.02	161.523	138.4	117.353	85.35
GWHGBAOS034199	166.773	229.627	207.553	87.3033	82.0433	283.66	162.887	95.4833	77.7	126.287
GWHGBAOS039573	78.44	73.6733	187.79	140.893	11.32	39.8967	117.477	283.557	136.87	31.5533
GWHGBAOS030677	159.497	165.467	190.64	283.16	154.587	168.907	200.647	235.137	254.427	162.223
GWHGBAOS008935	109.72	224.217	282.327	154.307	183.58	280.483	215.427	142.377	148.44	200.49
GWHGBAOS037916	181.403	177.547	47.13	0.413333	0.0933333	281.753	50.74	27.78	1.26667	0.253333
GWHGBAOS010687	1.39	1.21	44.7133	232.367	2.43	0.316667	8.54667	141.647	281.153	3.92667
GWHGBAOS000220	22.0667	14.1933	4.23667	32.0267	232.2	5.01667	3.74	1.75333	41.7267	281.137
GWHGBAOS000716	77.34	79.6867	48.7833	58.5267	177.44	70.5767	53.95	49.2467	62.2633	281.053
GWHGBAOS029778	218.203	230.487	137.047	90.39	259.697	180.553	169.473	193.907	124.127	280.897
GWHGBAOS030834	110.16	109.307	170.323	280.4	101.88	114.24	151.31	197.217	232.727	90.6733
GWHGBAOS012941	9.02	8.93	20.0667	280.187	3.15667	4.85667	14.9033	81.27	200.607	1.60333
GWHGBAOS028209	34.81	40.16	76.37	203.19	190.717	37.12	38.5533	85.9767	254.147	280.083
GWHGBAOS032496	187.837	202.623	280.003	20.7367	2.34	96.2667	158.937	98.3567	15.3467	0.89
GWHGBAOS002213	165.017	279.89	104.823	162.927	248.8	204.493	187.943	144.937	209.28	147.573
GWHGBAOS017044	75.9467	91.4767	150.047	279.493	59.3533	66.6933	114.26	181.357	242.837	74.5533
GWHGBAOS028869	163.527	228.15	279.35	32.91	29.52	174.183	198.277	230.447	114.333	33.79
GWHGBAOS001393	167.663	279.22	240.727	172.22	43.1833	267.323	276.637	223.973	180.64	63.57
GWHGBAOS030503	206.14	80.52	278.847	0.0233333	0	59.5467	167.41	72.73	0.0233333	0
GWHGBAOS011183	202.487	278.563	181.423	133.34	29.74	273.433	265.923	170.55	164.02	23.93
GWHGBAOS014417	211.1	230.203	254.27	262.647	243.56	254.07	241.11	278.183	238.473	242.433
GWHGBAOS033368	64.5033	50.3267	29.8067	41.2667	278	44.8933	53.8067	33.47	53.1933	258.34
GWHGBAOS029146	277.717	200.69	205.88	147.177	59.17	153.587	220.077	263.133	119.843	55.9667
GWHGBAOS033853	157.577	159.477	95.11	155.533	269.32	188.013	116.577	85.9167	151.803	277.523
GWHGBAOS032912	185.73	210.097	245.947	99.2	92.3467	277.49	188.47	127.127	95.03	135.177
GWHGBAOS004751	277.243	188.99	148.287	150.637	175.61	185.59	172.837	187.697	128.12	152.487
GWHGBAOS023031	76.0133	57.8267	141.79	277.22	24.66	59.6967	114.537	183.087	246.897	31.77
GWHGBAOS035330	158.07	97.4033	96.9133	119.47	212.937	121.53	125.96	103.123	81.04	276.933
GWHGBAOS032373	258.173	265.873	276.797	137.063	23.37	259.487	251.54	226.527	134.127	64.9133
GWHGBAOS001626	156.97	276.473	219.087	49.4633	11.16	265.027	221.4	155.153	48.24	18.6967
GWHGBAOS035909	13.83	8.24667	11.9433	83.8133	276.33	6.04333	10.98	24.4067	74.8033	227.313
GWHGBAOS003381	2.80333	2.04	1.28667	32.7833	276.193	1.26667	1.56	1.24	25.6633	180.17
GWHGBAOS006119	94.2367	105.867	116.163	221.733	125.8	50.3833	76.26	170.56	276.143	114.817
GWHGBAOS019257	179.373	244.14	232.143	149.83	80.3833	276.06	218.103	158.777	159.307	99.4467
GWHGBAOS036360	96.71	65.48	67.27	126.597	275.993	70.8967	82.6667	92.48	130.3	256.86
GWHGBAOS042531	181.147	224.607	259.413	189.437	136.95	275.557	270.65	258.257	219.947	125.097
GWHGBAOS035277	146.563	135.26	66.9733	15.64	0.206667	275.233	72.86	38.6267	35.6367	0.473333
GWHGBAOS010489	275.17	241.093	255.143	58.04	4.87	259.863	261.587	175.073	70.0267	13.2567
GWHGBAOS033424	221.9	275.097	185.327	101.63	48.7333	267.387	246.977	149.05	101.447	59.8433
GWHGBAOS007516	6.26333	11.4767	10.1467	16.6833	274.843	8.83	6.54667	4.25667	28.07	206.88
GWHGBAOS000041	226.943	217.2	253.283	86.8167	84.3267	274.767	205.257	140.233	89.1367	102.33
GWHGBAOS005954	249.3	274.303	187.877	129.377	151.257	263.457	216.2	148.383	115.347	102.41
GWHGBAOS020585	274.137	220.883	193.773	219.03	136.227	212.337	211.727	254.953	202.273	181.503
GWHGBAOS013771	233.847	273.887	209.937	154.183	111.417	269.483	205.48	142.15	184.437	126.383
GWHGBAOS013202	215.557	202.917	245.097	106.667	120.967	273.343	173.977	79.56	71.6733	147.783
GWHGBAOS041495	261.307	271.037	174.88	10.0233	8.28667	273.137	229.007	72.0467	11.6667	2.15
GWHGBAOS037471	182.427	187.483	270.907	197.877	61.8933	173.21	201.957	272.747	230.573	76.5967
GWHGBAOS005694	169.167	210.24	209.603	82.3733	76.7	272.417	179.72	100.22	81.4367	92.3833
GWHGBAOS005052	135.93	157.31	204.29	271.727	71.24	117.437	181.49	197.833	258.38	106.813
GWHGBAOS006465	59.44	63.8933	82.09	114.563	176.637	45.0867	56.5567	60.0233	146.027	271.687
GWHGBAOS038150	176.3	209.037	167.793	52	70.6333	271.463	172.367	90.49	58.9933	80.3633
GWHGBAOS000908	29.25	33.9733	57.29	185.33	256.29	24.32	41.4167	98.1733	151.433	270.923
GWHGBAOS006264	207.967	270.903	149.89	62.07	145.167	249.28	168.17	99.5367	72.81	200.22
GWHGBAOS020801	155.703	123.253	89.5533	5.55333	0.07	270.813	147.217	116.977	4.83333	0.163333
GWHGBAOS027416	129.317	176.717	173.737	51.2067	9.14	270.72	175.843	196.877	46.83	1.78667
GWHGBAOS039827	101.033	134.877	66.7867	80.83	76.52	98.8533	116.87	270.407	115.093	151.413
GWHGBAOS003594	208.593	219.413	192.073	124.367	197.577	270.18	197.637	146.423	120.133	229.837
GWHGBAOS021189	44.6733	42.5867	24.7633	25.6967	269.723	43.2133	30.12	21.4367	28.43	152.123
GWHGBAOS018870	0.2	0.11	0.05	1.19333	171.003	0.15	0.08	0.1	1.58	269.45
GWHGBAOS028650	69.8767	83.6833	158.25	175.223	140.97	58.6967	82.9033	65.4567	158.583	268.87
GWHGBAOS024832	37.3967	42.98	69.6233	209.36	69.45	44.36	50.9367	109.01	268.713	106.267
GWHGBAOS020969	184.273	210.343	231.167	98.58	119.827	268.66	201.66	140.91	94.0767	110.223
GWHGBAOS008653	176.903	220.88	186.26	56.93	43.5533	268.067	149.38	76.96	53.46	47.7933
GWHGBAOS030704	226.547	222.853	199.513	165.44	55.35	268.037	230.433	162.82	129.76	68.8167
GWHGBAOS006978	189.79	231.43	167.383	57.0633	78.9067	267.817	164.337	81.9267	55.9567	97.3967
GWHGBAOS007145	4.16	67.3433	68.5733	78.56	182.72	66.2467	60.7733	54.44	87.07	267.467
GWHGBAOS000682	138.83	136.477	166.093	141.467	132.237	96.3067	160.427	267.46	136.383	222.177
GWHGBAOS025120	76.4767	213.94	267.327	228.07	56.97	201.063	219.83	205.49	245.05	71.8633
GWHGBAOS017334	85.04	78.83	102.507	264.423	154.63	49.5933	89.1067	134.637	267.007	214.757
GWHGBAOS021618	266.69	224.403	30.6967	19.72	1.27667	238.037	39.6233	8.44333	16.3067	2.3
GWHGBAOS014872	234.847	266.457	175.05	5.47667	2.34333	264.627	145.397	47.32	8.29	2.92667
GWHGBAOS007592	105.63	173.76	170.95	218.027	63.3767	183.127	231.423	266.333	206.833	72.1767
GWHGBAOS038078	219.247	241.57	199.533	132.303	117.303	238.13	223.083	266.227	170.75	69.44
GWHGBAOS010139	199.513	220.313	266.183	165.787	112.727	225.607	196.107	154.61	164.34	161.33
GWHGBAOS026995	45.93	60.9233	113.147	188.247	211.73	59.0033	68.1367	81.5467	140.603	266.053
GWHGBAOS000539	205.307	232.613	239.437	135.28	113.353	265.75	215.19	172.35	143.89	147.147
GWHGBAOS014530	150.663	180.04	143.07	124.53	265.187	170.12	147.04	117.493	124.217	248.72
GWHGBAOS028953	194.27	246.427	232.307	144.597	45.2	263.65	254.973	181.137	111.183	73.3633
GWHGBAOS039791	148.317	115.68	92.2033	136.243	173.973	102.4	119.59	140.267	129.583	263.64
GWHGBAOS020706	48.13	42.7333	63.2533	253.433	120.66	28.13	32.1133	35.14	263.503	122.497
GWHGBAOS017040	134.843	139.7	263.073	249.687	28.7167	108.763	151.5	222.6	206.827	41.4133
GWHGBAOS027462	147.443	210.317	225.437	107.597	31.4467	262.983	223.063	202.823	99.27	48.4767
GWHGBAOS003275	113.057	128.45	134.3	251.387	111.113	114.167	133.28	241.38	262.867	187.283
GWHGBAOS018713	197.97	262.797	247.827	114.663	32.2133	250.14	247.377	137.63	109.823	47.2533
GWHGBAOS018020	4.42333	4.14	3.79667	44.5167	262.353	1.84	1.53	3.33667	78.7433	256.97
GWHGBAOS030129	147	143.813	91.7933	25.9567	29.2867	261.807	200.593	151.753	36.09	31.1667
GWHGBAOS029727	7.39667	8.55	4.32667	33.1933	193.387	13.0567	7.50667	11.3367	34.5833	261.8
GWHGBAOS024208	130.113	94.2967	213.16	191.233	13.1167	64.1767	168.937	261.577	218.653	30.25
GWHGBAOS020514	120.207	122.82	190.463	261.51	107.507	105.377	154.087	195.54	235.917	165.337
GWHGBAOS009499	9.73667	8.48	6.02667	25.3633	261.243	7.64	4.97667	6.66667	35.9933	161.59
GWHGBAOS029642	261.027	155.713	167.503	127.997	216.69	184.96	148.09	133.21	110.737	201.107
GWHGBAOS003080	171.533	177.27	204.223	260.967	248.003	177.427	192.557	195.86	249.04	245.693
GWHGBAOS035717	101.553	128.903	92.5033	119.277	260.8	122.907	121.867	88.51	99.9267	246.893
GWHGBAOS009786	260.52	163.783	37.6833	21.15	15.4167	181.863	16.7667	15.2967	16.7433	9.58333
GWHGBAOS040449	73.45	100.847	85.35	185.073	242.987	73.8967	71.7767	100.73	178.143	260.433
GWHGBAOS018970	82.54	98.5333	129.437	260.367	38.88	157.38	122.36	99.0567	138.283	45.4867
GWHGBAOS023690	190.393	195.597	260.153	216.833	159.697	194.38	238.023	243.75	213.65	139.827
GWHGBAOS032289	164.257	260.07	211.723	90.2133	19.07	238.257	199.117	112.393	91.4433	34.7133
GWHGBAOS007232	123.857	260.063	2.15	0	0	235.247	8.17333	0	0	0
GWHGBAOS030897	77.7267	98.38	115.177	243.197	192.237	92.33	143.863	212.02	210.177	260.04
GWHGBAOS000427	158.877	211.917	259.887	28.5967	12.83	249.747	233.207	234	58.3967	25.5633
GWHGBAOS005174	194.8	251.863	186.96	95.57	82.4033	259.427	186.603	115.307	115.143	81.4667
GWHGBAOS020605	39.6933	35.8133	16.5	108.25	231.557	20.4267	17.3433	22.8967	130.447	259.377
GWHGBAOS032494	143.163	138.38	142.517	247.133	214.61	121.153	138.793	182.927	259.3	212.703
GWHGBAOS031641	100.407	91	207.343	92.1767	21.6467	93.5867	142.753	259.227	95.9067	20.4867
GWHGBAOS032584	0.08	0	0.0266667	72.9233	259.07	0	0.0533333	0.336667	79.1833	165.56
GWHGBAOS028195	12.5867	10.15	15.3067	136.03	258.93	2.37	14.38	85.0033	163	227.983
GWHGBAOS011914	258.863	174.357	118.857	4.35667	0.656667	217.483	136.447	96.4667	5.11333	0.993333
GWHGBAOS014077	121.53	109.06	51.42	25.3333	41.3267	258.68	155.987	82.4967	35.9633	33.9033
GWHGBAOS029344	0.13	0.906667	14.49	231.133	106.927	0.68	9.51333	68.1233	258.577	152.687
GWHGBAOS037027	132.52	143.813	216.267	258.51	45.03	113.32	161.873	218.4	244.15	60.4533
GWHGBAOS037979	88.44	84.36	118.1	227.387	191.907	80.59	109.173	176.097	258.127	218.26
GWHGBAOS037039	257.987	158.85	10.5733	1.4	0.496667	52.7533	24.3667	13.1133	0.596667	0.61
GWHGBAOS038687	1.08667	0.28	4.48	257.903	10.94	3.04	2.81333	19.95	32.1567	5.51333
GWHGBAOS036298	170.737	190.17	242.173	230.543	115.987	175.537	256.92	257.89	225.933	92.8133
GWHGBAOS008053	173.077	216.833	241.25	121.743	120.743	257.867	202.78	140.443	103.44	121.14
GWHGBAOS003533	208.707	216.673	226.987	151.64	221.403	257.637	208.21	167.72	133.293	208.57
GWHGBAOS002611	88.75	102.78	154.91	257.09	98.3933	84.76	133.39	196.52	223.3	130.72
GWHGBAOS039922	98.67	95.6167	90.53	175.107	216.287	96.24	107.8	128.467	120.413	256.923
GWHGBAOS015641	167.67	199.803	195.807	93.2	68.5567	254.333	169.833	112.17	109.767	112.46
GWHGBAOS004456	44.51	48.0733	87.7933	222.82	105.227	12.9233	43.49	108.75	254.117	159.083
GWHGBAOS016525	184.04	144.7	104.44	254.057	138.39	138.057	140.133	141.253	226.513	155.957
GWHGBAOS021304	225.757	234.943	240.873	187.487	129.03	253.783	230.15	189.783	166.187	103.553
GWHGBAOS007689	15.0167	7.20333	106.66	5.98667	5.28667	6.32333	62.72	253.567	11.7333	0.26
GWHGBAOS018238	218.17	217.37	112.557	14.7167	19.7133	253.537	195.513	171.867	25.9133	12.04
GWHGBAOS024353	114.5	251.42	43.4033	1.62	0.133333	252.567	58.44	13.1033	4.09333	0.136667
GWHGBAOS005696	68.1367	48.15	59.6333	198.097	212.533	41.2667	59.0733	118.767	152.337	252.383
GWHGBAOS035918	14.2333	9.80333	7.47667	108.647	252.293	7.43	7.08333	13.53	155.447	173.767
GWHGBAOS038166	163.313	196.443	231.157	252.243	99.3267	170.653	239.227	210.537	234.51	127.58
GWHGBAOS002103	0.243333	0.29	0.393333	114.733	251.757	0.193333	0.05	1.00333	153.867	159.63
GWHGBAOS004510	251.53	227.387	208.487	10.1333	13.31	235.99	208.403	170.81	15.6433	4.64667
GWHGBAOS036860	106.66	115.963	86.89	62.16	238.743	124.873	102.323	68.9967	153.74	251.29
GWHGBAOS004633	78.6433	97.2367	139.81	251.177	194.983	75.6067	127.967	177.783	230.507	213.61
GWHGBAOS015802	174.737	235.22	218.547	170.44	191.68	251.113	197.2	159.89	174.99	167.913
GWHGBAOS006480	196.98	235.177	251.1	180.7	86.3867	235	245.333	186.903	162.197	131.453
GWHGBAOS030068	7.09667	8.50667	11.3433	92.9	242.12	4.76	8.12	24.06	94.59	251.083
GWHGBAOS030839	56.8767	75.37	49.4433	57.9467	250.867	74.7167	51.52	36.0633	56.4667	209.567
GWHGBAOS011768	250.86	249.257	194.607	0.09	0	200.093	210.347	73.4667	0.396667	0
GWHGBAOS015286	118.327	125.113	102.09	117.797	202.9	104.62	110.813	106.04	121.803	250.773
GWHGBAOS004881	244.667	224.817	250.133	186.233	135.673	227.643	235.107	237.29	206.34	155.75
GWHGBAOS012521	4.51333	2.46	4.82	83.4567	250.123	1.52667	3.66667	17.62	102.383	110.063
GWHGBAOS017672	114.247	128.167	94.25	3.85	2.45333	238.01	249.72	116.007	4.88667	2.49333
GWHGBAOS042225	180.22	179.973	170.33	96.8267	123.613	249.39	234.987	225.397	84.5867	152.96
GWHGBAOS037446	249.147	162.64	216.037	83.5033	139.817	212.95	149.16	183.963	94.24	114.83
GWHGBAOS037106	145.227	209.523	161.29	56.5167	81.1967	249.09	199.007	78.9933	58.4867	142.863
GWHGBAOS012939	6.24	6.73333	15.47	248.88	2.42333	3.63333	13.03	67.2	166.867	1.37
GWHGBAOS031643	147.767	183.927	211.5	106.21	174.803	248.397	164.413	121.107	92.4367	179.847
GWHGBAOS000209	155.017	194.91	130.57	59.97	104.017	248.327	203.647	134.99	78.8567	78.14
GWHGBAOS021489	47.91	54.9333	131.557	248.117	25.96	54.05	107.947	179.223	225.75	36.2267
GWHGBAOS032769	29.11	42.08	87.7833	247.603	70.1733	33.4967	54.3467	95.6933	208.407	68.1033
GWHGBAOS041342	13.0867	12.5067	9.14667	6.53	247.413	12.1433	10.7067	8.50667	19.15	200.66
GWHGBAOS005021	120.32	109.003	129.873	247.39	80.5267	119.443	133.117	178.447	155.477	78.1233
GWHGBAOS031594	243.62	239.55	242.933	129.2	74.28	247.17	184.103	145.253	133.863	110.347
GWHGBAOS013819	150.45	207.383	165.377	80.9133	110.923	246.89	164.977	91.1667	84.7833	106.75
GWHGBAOS016353	76.1267	69.1333	102.94	118.043	194.387	55.69	68.11	94.0533	111.277	246.383
GWHGBAOS032679	246.367	109.48	79.8867	100.393	74.2567	98.76	100.153	109.14	91.5567	44.01
GWHGBAOS029081	156.28	227.453	152.52	242.313	237.753	217.377	242.51	163.58	246.31	242.29
GWHGBAOS026845	222.12	199.277	119.453	16.44	35.0367	246.28	177.883	94.22	23.0367	36.3367
GWHGBAOS003266	106.22	108.423	84.9933	19.7067	12.5167	246.167	163.713	103.85	23.9933	11.3467
GWHGBAOS016536	122.087	151.167	141.237	178.38	175.92	119.64	151.85	246.15	172.357	218.933
GWHGBAOS016181	17.5367	44.78	99.6033	212.267	16.9633	25.8	73.7167	245.777	170.907	56.9933
GWHGBAOS024439	124.733	183.143	154.747	44.4133	54.0267	245.733	142.193	75.26	51.1533	68.42
GWHGBAOS010055	2.69667	9.11	245.7	128.6	67.7467	14.4467	14.8267	82.4467	123.407	237.82
GWHGBAOS010046	91.6067	56.5867	101.403	227.703	31.1533	67.1333	113.2	139.77	245.653	54.1567
GWHGBAOS038321	100.82	91.2433	113.293	245.427	113.37	75.32	105.253	114.25	176.723	146.303
GWHGBAOS014865	229.237	245.327	170.17	7.49667	2.26667	214.423	174.67	75.21	12.0167	2.02667
GWHGBAOS018599	13.6467	12.0167	15.27	47.3767	143.783	9.96	11.4467	17.4067	42.3933	244.863
GWHGBAOS025448	244.717	183.583	65.14	10.4367	1.65667	157.193	142.41	60.5533	7.39667	2.46
GWHGBAOS014852	7.45667	5.98	12.4367	126.067	244.483	5.35667	7.83667	13.6033	155.177	244.657
GWHGBAOS005244	10.61	11.4433	6.12333	11.77	244.593	13.86	8.33667	6.62667	18.83	177.987
GWHGBAOS026107	143.523	188.517	168.167	128.037	101.88	244.293	157.58	110.777	119.24	140.36
GWHGBAOS017402	184.45	212.057	188.09	100.477	106.427	244.16	174.593	123.957	99.0967	189.39
GWHGBAOS019565	244.013	119.417	105.97	157.937	166.687	170.467	121.487	100.977	108.143	151.903
GWHGBAOS030005	146.463	125.75	100.8	19.4233	25.6133	243.56	190.96	97.1967	18.4333	29.4867
GWHGBAOS026578	243.15	59.0333	76.6567	35.4833	39.0533	59.44	43.6967	37.7633	37.8833	30.93
GWHGBAOS041334	149.953	194.853	205.893	161.34	139.633	243.09	187.447	145.813	151.093	135.733
GWHGBAOS037482	214.163	207.07	169.653	71.9433	89.8867	243.03	186.593	103.89	78.75	98.3533
GWHGBAOS016560	0	0	0	36.3	164.357	7.19	12.8367	9.73333	35.0267	242.92
GWHGBAOS016126	149.807	203.847	142.76	45.7033	51.3433	242.503	133.997	56.1067	45.9333	73.88
GWHGBAOS019512	202.467	204.153	220.687	100.173	35.56	242.503	181.217	163.833	126.827	56.5167
GWHGBAOS022725	10.2833	4.67	28.3333	86.27	242.19	4.48667	19.1533	60.51	103.397	161.323
GWHGBAOS010547	162.847	199.47	242.08	124.317	31.9	204.753	185.567	184.453	122.253	54.63
GWHGBAOS006078	57.3367	28.3067	118.093	76.9133	2.49333	21.1367	121.293	241.823	93.1767	6.17
GWHGBAOS009369	50.78	55.9567	38.3833	29.9433	241.75	47.3067	30.04	31.42	51.9967	237.56
GWHGBAOS017807	179.31	174.73	186.087	241.69	46.1633	138.637	183.38	199.777	225.57	53.1033
GWHGBAOS026594	89.38	85.97	165.12	241.533	73.7333	43.88	105.78	158.997	210.887	87.0333
GWHGBAOS005188	5.52	4.09	25.5967	82.85	201.123	2.90667	39.5833	69.1233	74.0667	241.1
GWHGBAOS013373	38.4733	38.66	96.0633	240.253	181.11	25.8033	62.0067	139.08	177.177	188.393
GWHGBAOS006637	164.887	200.187	231.377	157.15	49.23	199.413	240.16	179.46	139.303	47.6633
GWHGBAOS036154	38.2967	22.8233	47.33	239.787	79.7767	25.3867	29.07	64.5433	203.013	79.5267
GWHGBAOS008043	59.67	64.0233	106.85	239.637	88.64	57.6333	92.7367	151.32	197.443	120.727
GWHGBAOS017042	136.127	178.103	156.663	86.6533	113.383	239.303	150.153	85.2833	81.96	130.12
GWHGBAOS017431	0	0.343333	4.42333	45.9667	18.7733	0	0	3.21333	238.983	153.28
GWHGBAOS020282	180.63	189.803	192.01	48.62	35.5233	238.723	152.013	89.5033	44.45	56.9533
GWHGBAOS010188	86.9933	173.71	197.693	121.947	62.0467	238.627	159.943	98.28	124.037	81.1867
GWHGBAOS004061	144.793	180.963	162.007	48.9933	47.26	238.333	138.55	74.6833	49.7267	61.96
GWHGBAOS039896	0.546667	0.453333	0.34	224.133	143.107	0.346667	0.226667	3.60667	238.063	68.13
GWHGBAOS038670	4.22333	3.82667	0	20.6533	238.007	4.97	0	0	42.6933	99.12
GWHGBAOS016037	24.3667	11.1767	8.34333	9.03667	237.977	10.6467	6.67	11.28	18.8	161.85
GWHGBAOS030710	190.75	193.237	55.2467	0.653333	0.0633333	237.903	57.2733	11.1167	1.49333	0
GWHGBAOS042590	81.1233	175.143	214.483	81.7133	85.9767	237.23	186.603	114.517	83.8333	91.05
GWHGBAOS019276	122.763	177.963	206.75	176.56	121.313	151.613	214.513	237.037	225.69	104.017
GWHGBAOS021733	150.997	184.603	186.463	125.37	110.757	237.037	173.577	127.637	114.53	120.863
GWHGBAOS005891	103.487	100.667	180.44	217.113	235.26	101.273	139.037	223.503	217.73	236.843
GWHGBAOS014857	183.997	189.763	209.32	236.843	107.477	183.35	211.473	181.373	200.183	115.947
GWHGBAOS022206	21.5767	28.9133	21.36	55.29	236.567	26.5167	19.8	16.6133	59.1767	197.753
GWHGBAOS005016	153.147	198.483	187.773	107.383	112.993	236.27	194.077	140.267	102.19	121.647
GWHGBAOS000738	236.243	134.43	23.05	11.9167	22.2367	114.743	100.387	67.55	6.34	24.72
GWHGBAOS021138	124.023	59.6733	65.9933	144.373	74.4867	236.23	110.877	95.78	95.0233	75.25
GWHGBAOS000577	19.0533	29.3733	28.35	43.06	163.843	19.5267	26.6567	40.2167	42.76	235.947
GWHGBAOS039835	160.397	218.513	235.63	114.113	54.8767	214.52	212.807	157.597	139.78	70.0067
GWHGBAOS014439	82.6833	55.4167	72.3867	235.457	175.213	40.3467	66.1333	172.797	158.15	167.817
GWHGBAOS017277	0.02	0	0.0433333	67.58	235.333	0.106667	0.0233333	0.353333	60.2	67.0233
GWHGBAOS017749	3.38	2.41333	2.49	34.9767	235.227	1.95667	1.59333	2.84	29.0033	169.273
GWHGBAOS026611	124.1	145.41	235.213	123.273	34.0333	94.45	186.237	222.97	192.557	55.6867
GWHGBAOS014860	203.86	235.133	133.563	97.9567	135.867	196.767	154.79	137.487	113.16	180.277
GWHGBAOS042246	203.86	235.133	133.563	97.9567	135.867	196.767	154.79	137.487	113.16	180.277
GWHGBAOS013303	154.343	193.91	201.097	118.107	117.083	234.8	158.283	130.343	112.463	100.003
GWHGBAOS009999	76.6067	82.76	129.047	233.593	77.8667	105.037	138.223	155.437	190.537	97.79
GWHGBAOS027626	1.13667	0.486667	0.416667	53.1867	73.28	0.633333	0.253333	0.643333	68.98	233.577
GWHGBAOS005681	9.36333	6.9	7.37	120.257	233.34	6.17667	6.24	10.2833	125.54	153.243
GWHGBAOS015747	114.483	88.9567	128.887	233.177	151.133	87.45	111.807	135.49	189.517	147.28
GWHGBAOS005342	104.443	210.417	62.9633	21.82	25.2533	233.163	66.0533	42.87	26.2967	47.76
GWHGBAOS000183	75.18	17.2133	8.76	51.7933	233.147	27.57	14.6533	19.5967	71.4367	87.0867
GWHGBAOS004954	147.42	198.347	179.65	69.0967	57.18	232.95	149.06	92.9033	65.71	97.18
GWHGBAOS012571	29.86	8.71667	18.9567	146.387	165.36	6.83667	12.9967	42.3733	174.387	232.85
GWHGBAOS014089	157.537	232.703	170.52	89.2533	18.36	230.08	137.843	103.667	108.667	15.6467
GWHGBAOS014660	108.057	134.23	113.167	94.45	232.553	130.22	123.587	100.77	90.8233	198.947
GWHGBAOS008910	167.533	125.327	201.837	177.757	49.8933	109.053	170.337	209.5	232.41	71.7167
GWHGBAOS011323	108.747	103.18	165.573	232.133	71.1467	76.9567	137.257	148.917	198.387	86.16
GWHGBAOS027165	170.117	152.293	232.023	189.677	48.1367	136.463	194.29	226.427	157.787	49.5867
GWHGBAOS012303	183.11	186.16	202.98	60.25	27.3067	216.92	231.707	129.09	62.1	24.6667
GWHGBAOS008968	146.38	192.14	204.007	90.7733	40.0067	231.61	216.397	124.92	73.3933	42.41
GWHGBAOS003688	7.93	6.87333	7.78333	78.2467	231.603	9.07667	6.56667	12.44	77.78	183.577
GWHGBAOS021476	42.2267	57.9333	94.7367	227.967	35.9467	49.1467	73.4633	127.69	231.163	45.9933
GWHGBAOS021955	62.18	73.5167	105.94	224.267	59.65	65.6767	105.293	153.213	230.873	59.1933
GWHGBAOS026461	223.34	230.85	150.487	33.3933	13.49	219.25	189.097	84.1733	45.8867	21.4333
GWHGBAOS027876	171.373	230.19	201.97	118.39	23.3533	226.353	216.593	124.223	103.61	27.64
GWHGBAOS007830	156.14	188.993	204.833	98.93	75.7833	230.083	156.363	105.19	99.7567	113.527
GWHGBAOS024024	230.01	167.49	148.91	81.1833	72.0667	182.7	190.053	195.797	93.2133	125.063
GWHGBAOS010835	75.1	75.2567	171.123	229.557	100.05	71.0467	113.347	146.197	169.917	110.033
GWHGBAOS004531	45.2433	66.03	21.6033	22.9733	229.533	52.6233	32.9533	23.6233	26.9033	146.737
GWHGBAOS037880	6.1	5.17667	6.19667	229.527	10.4433	11.4	15.0867	9.44333	23.34	4.33667
GWHGBAOS010734	178.057	229.057	99.0567	0.85	0	229.473	76.15	33.6967	3.44333	0
GWHGBAOS016773	0.33	0.11	0.156667	68.8767	229.22	0.133333	0.0433333	0.59	72.7833	120.35
GWHGBAOS019030	25.36	48.65	58.6867	229.15	160.343	52.0167	16.71	27.8867	180.39	106.85
GWHGBAOS012818	166.85	229.107	190.797	95.0767	120.633	226.29	189.57	108.387	132.63	112.307
GWHGBAOS018486	228.91	198.623	212.743	53.8933	25.2867	171.963	201.683	133.087	59.43	28.7033
GWHGBAOS005152	121.203	162.267	41.6567	24.4533	42.02	228.453	213.873	112.507	25.9233	70.3167
GWHGBAOS034660	108.347	198.967	134.023	68.5333	57.4733	210.323	205.933	228.13	72.1933	126.73
GWHGBAOS023598	128.413	131.09	36.61	150.393	77.5167	228.043	43.0367	32.9733	122.167	47.7233
GWHGBAOS034940	135.197	149.477	154.39	90.8067	91.63	227.647	143.26	111.507	79.98	81.5767
GWHGBAOS004488	112.573	140.733	144.223	191.833	202.27	137.097	126.08	137.073	169.57	227.52
GWHGBAOS029795	227.513	111.48	152.15	170.083	71.17	83.6567	120.957	149.073	163.42	159.457
GWHGBAOS040656	227.513	111.48	152.15	170.083	71.17	83.6567	120.957	149.073	163.42	159.457
GWHGBAOS034428	21.68	18.6	14.6767	54.5033	217.973	9.06	8.8	10.8867	73.7	227.21
GWHGBAOS042297	87.7667	99.1833	115.03	147.393	187.307	94.3833	100.863	112.907	135.503	227.093
GWHGBAOS011194	107.587	105.307	103.203	109.02	175.603	87.01	113.143	88.3933	105.747	227.09
GWHGBAOS002480	75.9267	71.3033	114.657	192.857	111.193	62.79	77.2467	90.4	226.883	133.36
GWHGBAOS011386	85.7867	84.4	114.193	140.89	61.29	77.7433	91.6867	161.307	226.7	92.0467
GWHGBAOS019976	48.15	48.2333	53.93	157.22	202.777	33.47	53.09	82.97	149.557	226.557
GWHGBAOS038046	71.6833	169.957	77.7133	0.3	0	226.353	66.2867	6.99667	0.29	0
GWHGBAOS009601	68.8	76.8833	82.4867	79.1733	226.207	57.5067	87.1367	116.143	88.2133	141.473
GWHGBAOS000745	38.2233	108.327	127.93	129.28	225.95	82.8267	111.033	87.4633	164.043	180.027
GWHGBAOS035067	169.687	220.233	189.933	147.307	148.21	225.937	198.037	168.037	133.243	175.033
GWHGBAOS025860	167.187	220.123	205.897	21.3333	1.67	165.383	225.903	143.82	45.15	2.56
GWHGBAOS038517	66.1333	61.9567	65.8833	128.01	225.833	57.32	64.11	114.99	106.69	152.777
GWHGBAOS038045	171.93	147.073	220.287	123.76	59.13	146.153	193.283	225.54	104.643	50.1333
GWHGBAOS008897	104.78	165.63	171.783	67.9467	48.69	225.537	142.773	84.64	63.55	65.06
GWHGBAOS018393	134.047	215.3	151.933	103.803	79.9867	225.357	145.513	116.237	138.587	97.7
GWHGBAOS032501	26.7933	12.41	8.69667	73.5333	225.317	8.81	8.03	15.5167	52.24	64.8833
GWHGBAOS021435	189.873	225.07	92.7367	33.9867	22.7967	216.17	117.82	62.56	29.0233	30.1967
GWHGBAOS011173	151.473	69.58	133.623	216.073	10.04	49.24	113.94	224.913	178.513	36.67
GWHGBAOS028407	57.32	74.7567	101.167	103.75	144.433	73.94	62.68	71.8033	138.973	224.57
GWHGBAOS036084	81.9067	102.233	78.36	195.57	213.553	95.74	69.4767	70.4467	158.89	224.463
GWHGBAOS027874	152.157	167.797	185.193	113.343	103.413	224.457	153.653	99.5967	97.1233	104.46
GWHGBAOS005256	5.65333	5.41333	2.55667	36.6067	224.22	3.61667	1.96	2.95333	33.44	199.023
GWHGBAOS004634	32.8867	36.1633	47.0767	191.447	173.56	25.6933	38.6533	78.3767	152.707	224.213
GWHGBAOS011916	133.083	175.647	124.55	17.4067	2.94333	224.193	134.627	79.8733	15.3233	9.06667
GWHGBAOS010337	52.2467	71.0267	120.29	224.03	182.413	53.2433	51.9533	60.66	156.853	189.447
GWHGBAOS035928	168.473	130.6	90.5567	61.25	46.96	128.48	172.133	223.833	73.22	48.9433
GWHGBAOS004472	69.42	72.85	83.87	223.82	165.83	57.5233	61.1833	94.8167	171.47	199.043
GWHGBAOS000090	95.4967	223.783	145.943	135.5	111.293	178.623	214.55	148.947	130.777	116.523
GWHGBAOS017440	18.52	34.09	52.47	58.7867	202.727	18.7567	25.0833	35.68	45.2333	223.73
GWHGBAOS030487	188.69	182.923	223.703	172.253	135.153	223.71	187.887	158.177	177.543	145.94
GWHGBAOS018553	15.5433	7.08667	39.9333	137.35	22.1867	5.24333	15.76	72.3167	223.27	93.5
GWHGBAOS029106	189.83	166.277	69.1733	34.1667	47.17	222.773	153.84	111.48	42.1567	73.0467
GWHGBAOS014661	168.39	203.717	222.68	200.04	90.96	203.053	209.083	191.837	172.393	80.3567
GWHGBAOS011168	198.033	204.973	185.947	19.9967	1.88667	222.167	193.143	143.02	27.3833	2.97
GWHGBAOS032949	135.97	172.323	175.94	129.757	120.21	222.037	173.93	134.637	121.69	138.85
GWHGBAOS006840	103.143	90.2333	148.837	193.25	128.54	77.6167	120.693	213.253	194.42	221.963
GWHGBAOS007678	34.87	10.9733	16.7467	61.9967	221.937	7.34	7.23667	11.0533	76.7667	147.467
GWHGBAOS020595	138.64	156.187	74.05	4.06	4.15333	221.923	104.56	40.2967	4.47333	1.82333
GWHGBAOS021466	98.9867	82.8467	80.94	168.42	210.233	67.6133	88.1667	115.477	163.38	221.91
GWHGBAOS009895	107.68	125.637	194.597	221.803	94.8233	116.81	166.877	184.263	167.643	107.73
GWHGBAOS020600	80.4967	69.4433	221.797	66.6033	0	42.4267	185.95	151.227	96.8133	0.406667
GWHGBAOS011884	221.137	197.823	181.973	38.2967	5.35667	185.367	182	178.86	49.2867	6.59333
GWHGBAOS013437	164.847	181.693	136.69	101.813	163.327	221.073	155.067	79.53	92.67	152.803
GWHGBAOS035322	92.5767	85.59	85.9667	137.043	220.8	75.88	83.9067	93.1767	135.43	211.147
GWHGBAOS017483	130.297	152.123	202.53	184.89	45.6067	112.267	175.653	192.54	220.723	61.2367
GWHGBAOS006038	49.02	38.5367	30.0667	173.447	197.1	39.21	39.4	67.1733	220.683	162.043
GWHGBAOS029978	124.857	152.51	140.007	134.19	220.663	122.183	151.42	153.727	164.833	206.79
GWHGBAOS033465	220.287	163.547	110.57	7.71667	0.0966667	137.27	79.5333	35.2567	5.88	0.166667
GWHGBAOS024711	33.7667	46.7	33.34	48.34	220.227	40.4833	38.4833	29.1933	61.9833	159.747
GWHGBAOS017971	106.263	180.047	208.147	183.493	45.8767	188.933	220.217	217.867	197.377	42.2267
GWHGBAOS023266	44.8867	35.2567	17.63	25.8367	103.04	27.13	31.5533	52.8767	34.1067	220.17
GWHGBAOS005786	129.05	220.087	53.2233	3.63	0.38	167.683	72.4167	27.6567	2.22333	0.383333
GWHGBAOS017059	168.013	166.983	219.907	206.077	64.86	159.397	194.963	179.367	140.577	63.8867
GWHGBAOS014849	43.9067	63.26	127.147	161.623	99.6933	60.4667	104.957	158.22	219.79	82.98
GWHGBAOS017722	129.83	196.99	219.37	158.763	38.7133	155.027	196.143	168.51	164.297	52.79
GWHGBAOS030748	180.993	219.27	211.047	218.783	135.927	203.353	207.957	174.587	210.147	157.19
GWHGBAOS001224	178.203	144.95	210.297	165.747	15.1633	150.127	219.103	208.8	125.997	15.1133
GWHGBAOS042437	1.49	3.72333	1.00333	11.16	219.083	1.62333	1.47	1.90667	18.8733	145.547
GWHGBAOS029473	121.327	165.593	145.167	64.07	101.607	219.053	136.817	88.7867	69.3567	102.397
GWHGBAOS008898	203.583	199.197	200.633	169.353	76.5267	218.89	214.753	171.303	172.173	72.8333
GWHGBAOS023670	120.523	127.237	218.83	113.003	71.0833	132.76	141.247	189.7	150.677	80.84
GWHGBAOS020183	81.6733	136.143	218.763	18.7833	0.04	79.1033	151.49	121.117	24.28	0
GWHGBAOS036046	17.3467	13.1033	13.0333	70.9333	218.45	10.6333	4.74667	5.81	88.8233	193.09
GWHGBAOS021367	193.843	214.567	215.187	192.523	134.48	218.267	212.44	204.91	214.33	109
GWHGBAOS008790	129.51	137.123	135.027	159.19	210.143	121.557	123.133	126.767	163.553	218.027
GWHGBAOS001808	93.5467	178.747	160.607	69.7567	32.0567	217.943	140.783	89.6933	80.6933	36.1867
GWHGBAOS030014	159.417	217.71	25.9667	0.0433333	0	210.02	48.6667	1.82	0.13	0
GWHGBAOS000684	69.6367	71.2167	77.5767	194.403	92.5933	51.52	67.6267	109.217	217.6	143.393
GWHGBAOS036618	14.33	13.3933	12.6167	64.5533	217.413	10.8833	9.45	12.9267	72.6667	173.58
GWHGBAOS030755	111.88	149.65	31.74	9.23	1.07667	216.77	55.5833	14.74	7.39333	0.55
GWHGBAOS013379	132.523	163.153	158.347	53.9733	48.61	216.6	121.077	70.8767	66.0667	55.2
GWHGBAOS027182	137.867	103.753	86.2467	127.99	216.6	135.133	97.72	73.1333	126.597	145.06
GWHGBAOS026577	216.207	97.8633	139.36	76.5633	32.2767	92.3233	100.75	105.733	61.1467	23.5833
GWHGBAOS022788	81.5	79.36	138.327	174.33	106.79	57.4967	91.0433	133.357	216.06	141.307
GWHGBAOS031817	142.433	181.12	211.533	137.937	97.82	215.84	137.103	111.96	133.977	78.3933
GWHGBAOS030117	34.1467	25.1367	21.9	82.0333	215.72	15.3933	23.9033	39.3033	68.94	196.977
GWHGBAOS016948	3.23	3.57667	2.21	20.6667	146.707	1.89333	2.04	4.04	10.9233	215.38
GWHGBAOS001181	28.3767	31.0933	72.8433	215.377	40.7933	20.3967	50.1633	95.4	177.793	71.9067
GWHGBAOS000204	88.35	80.6867	170.773	168.877	133.99	83.73	101.3	130.683	214.753	144.65
GWHGBAOS006662	139.843	173.573	204.777	151.903	37.9067	175.683	214.697	143.29	136.507	45.4933
GWHGBAOS032724	61.0567	77.5	53.8133	64.6833	214.657	72.33	60.59	54.7567	73.9233	204.687
GWHGBAOS007737	214.587	145.43	146.64	122.923	62.87	142.083	155.237	126.847	104.12	59.04
GWHGBAOS040470	135.517	182.68	197.937	130.05	104.93	214.573	183.267	153.353	140.697	132.333
GWHGBAOS015356	165.013	191.993	100.92	74.0867	45.2	214.513	121.85	81.11	82.01	59.39
GWHGBAOS020606	22.5267	22.95	39.3667	46.5533	202.283	47.8233	37.46	20.8967	41.7533	214.48
GWHGBAOS023903	2.53333	0.353333	0.15	44.7167	214.3	0.263333	0.13	0.24	31.9067	59.7367
GWHGBAOS012655	214.27	141.44	127.15	63.49	51.67	142.913	137.187	141.973	63.47	52.1633
GWHGBAOS028005	0.476667	1.49667	6.01	122.61	98.8567	0.666667	0.66	16.6867	105.647	213.997
GWHGBAOS026003	142.797	213.963	177.223	137.49	89.21	200.797	171.963	163.343	140.917	123.823
GWHGBAOS024931	18.15	72.02	14.82	5.12333	213.823	77.0333	33.3367	6.01333	6.15333	105.07
GWHGBAOS034746	101.55	130.477	188.687	211.98	84.2133	107.21	142.333	160.837	213.807	82.96
GWHGBAOS029333	0	0.0133333	1.51	146.707	135.5	0.00666667	1.93333	10.99	213.717	135.977
GWHGBAOS002388	97.3033	105.693	104.893	55.56	59.8867	213.56	141.437	106.453	54.7067	67.4633
GWHGBAOS041756	115.513	158.853	136.09	28.6167	16.6767	213.5	124.403	68.8067	32.1333	25.5933
GWHGBAOS036857	213.407	60.9233	58.0467	11.7333	0.233333	103.22	111.267	97.29	15.91	0.03
GWHGBAOS000835	178.983	201.963	167.943	87.1267	46.9733	183.413	213.26	184.853	79.92	73.86
GWHGBAOS027511	101.837	106.133	147.01	192.13	121.237	62.75	112.17	132.593	166.86	212.947
GWHGBAOS001305	146.873	181.263	212.807	87.4767	22.64	147.977	200.403	177.23	70.3833	27.0733
GWHGBAOS031071	199.34	212.583	174.65	0.666667	0	179.103	166.387	107.513	3.53333	0
GWHGBAOS006776	107.457	155.597	136.59	42.1467	32.0967	212.463	115.687	65.7367	45.0567	42.22
GWHGBAOS015769	6.34	1.34333	29.91	212.267	107.543	1.35333	5.89333	39.6233	206.593	164.38
GWHGBAOS027947	180.49	173.503	178.807	128.69	212.15	172.283	171.63	171.533	147.207	188.567
GWHGBAOS029171	136.933	109.203	166.787	149.343	124.02	117.06	154.97	212.08	150.453	136.977
GWHGBAOS011780	204.553	166.167	212.033	36.2333	4.02	117.99	152.9	147.527	33.74	5.89667
GWHGBAOS033247	162.76	211.917	203.723	87.6267	33.52	198.633	183.807	118.95	114.413	50.0567
GWHGBAOS007395	133.667	185.35	180.053	116.587	164.333	180.92	182.147	162.87	211.9	146.007
GWHGBAOS021142	157.737	130.15	140.383	175.983	211.857	120.497	131.68	138.457	175.08	169.837
GWHGBAOS025584	127.12	118.887	135.863	209.33	137.1	123.983	173.72	211.327	169.96	182.337
GWHGBAOS035387	124.31	115.347	19.0767	12.1167	18.7567	211.28	172.487	101.293	10.25	24.71
GWHGBAOS001346	128.37	166.25	92.18	95.38	152.613	138.583	128.02	109.64	105.2	211.103
GWHGBAOS027359	127.24	106.84	130.587	189.013	210.873	85.38	118.47	117.677	205.557	179.907
GWHGBAOS007012	157.83	190.533	195.417	158.717	141.527	189.033	210.453	159.213	127.613	169.74
GWHGBAOS004524	41.97	21.38	14.2467	39.2867	210.047	16.7733	14.6967	14.8067	42.8833	157.807
GWHGBAOS009707	169.067	168.353	166.883	102.02	105.877	210.01	158.6	116.12	111.837	97.88
GWHGBAOS041335	169.55	184.16	198.153	119.887	54.9567	159.78	209.993	177.043	107.07	48.9867
GWHGBAOS004621	161.05	190.923	191.5	122.6	69.47	209.93	188.9	167.42	107.477	60.19
GWHGBAOS025927	17.7033	25.3333	78.1	94.69	209.923	9.91667	49.5167	94.4733	93.43	188.18
GWHGBAOS010697	8.6	7.11667	51.27	195.473	80.7833	4.16	14.5167	79.4167	209.857	69.19
GWHGBAOS030790	18.5433	25.2567	26.19	31.2967	136.423	19.5033	25.1167	22.9133	33.51	209.767
GWHGBAOS016170	163.42	209.183	146.423	69.78	163.7	209.737	151.96	97.21	89.1267	81.1967
GWHGBAOS036908	8.62667	16.64	5.45333	7.19333	209.613	26.29	7.02667	8.46667	11.3967	136.77
GWHGBAOS040793	209.493	67.7867	49.1267	36.3533	43.3533	67.7967	85.5567	91.79	73.33	64.0033
GWHGBAOS011872	209.457	89.92	101	135.773	124.157	68.2167	100.857	102.85	115.997	154.72
GWHGBAOS016074	121.17	126.473	145.433	102.83	27.0933	137.847	181.817	209.067	87.7467	26.3133
GWHGBAOS011904	95.6533	163.107	209.057	164.367	98.5667	206.673	187.073	179.577	173.707	127.03
GWHGBAOS034809	67.6133	190.25	50.76	3.78	0.166667	209.023	48.96	22.2367	7.91667	0.446667
GWHGBAOS019988	84.67	109.68	66.39	202.803	173.91	79.1733	81.67	101.91	131.763	208.98
GWHGBAOS036198	91.86	83.53	44.2167	67.2	208.53	66.7867	61.7433	50.2	62.5767	175.763
GWHGBAOS018125	122.46	136.807	207.78	48.9633	56.27	145.727	142.247	170.577	62.6267	30.6167
GWHGBAOS005333	73.62	76.1433	124.88	207.687	81.0733	74.3533	102.04	117.813	181.123	99.2667
GWHGBAOS017606	109.017	153.393	170.333	175.22	102.44	161.13	188.05	207.61	190.857	98.34
GWHGBAOS019570	0	95.2067	175.633	130.707	185.453	207.547	157.7	132.427	130.003	149.007
GWHGBAOS021760	184.76	180.447	207.43	178.53	116.04	173.337	180.06	190.133	170.873	133.083
GWHGBAOS016168	181.813	207.42	202.373	149.18	115.603	198.667	178.883	159.343	166.943	134.527
GWHGBAOS028500	154.53	175.56	132.387	48.6967	8.18333	207.343	110.687	48.67	50.7333	11.9133
GWHGBAOS013785	140.973	178.68	207.267	146.987	51.04	178.293	203.92	175.457	139.277	73.9
GWHGBAOS028220	67.53	51.8533	82.32	207.063	101.197	36.1333	63.8967	104.617	159.037	135.417
GWHGBAOS041207	81.2933	63.8467	70.8733	37.8333	2.50667	76.06	110.037	206.9	37.72	3.43667
GWHGBAOS017711	132.543	177.4	131.96	78.8233	80.9	206.673	147.297	92.0867	86.2967	83.07
GWHGBAOS038381	153.05	162.34	186.337	88.18	73.1133	206.61	152.15	132.487	105.343	79.6067
GWHGBAOS014616	116.98	128.123	144.247	206.527	124.27	97.9067	140.32	167.743	187.16	134.937
GWHGBAOS016287	184.24	165.847	144.043	54.71	49.1367	206.52	164.547	129.77	67.4867	36.9367
GWHGBAOS036961	104.98	115.143	184.44	206.37	24.68	103.633	161.633	203.893	170.217	34.1967
GWHGBAOS013241	109.397	74.68	80.19	178.753	168.257	70.7867	88.82	111.977	186.487	206.343
GWHGBAOS005765	151.73	161.757	159.84	62.3033	67.7	205.613	132.493	85.0667	62.4833	91.81
GWHGBAOS017834	82.4167	91.6767	49.8933	14.0433	15.46	205.607	105.203	33.8933	16.4433	13.89
GWHGBAOS036150	53.14	50.41	68.1767	72.3867	95.71	46.9433	62.9733	93.2467	115.927	205.563
GWHGBAOS017473	202.623	200.507	180.647	96.5133	86.91	205.553	182.063	112.997	102.587	102.71
GWHGBAOS029754	0.916667	0.24	0.313333	1.54667	205.48	0.226667	0.07	0.79	1.95333	123.323
GWHGBAOS039888	4.22667	11.8833	9.37667	15.3067	205.477	8.83667	11.94	9.24333	13.26	66.3433
GWHGBAOS021953	81.4333	121.623	138.797	205.42	94.9133	120.437	123.947	138.97	189.457	114.523
GWHGBAOS033241	44.61	41.8767	48.1433	89.27	154.84	40.02	45.01	59.83	81.3767	205.137
GWHGBAOS012237	97.0167	143.287	164.47	127.943	43.6267	150.613	204.97	176.8	88.2467	42.4733
GWHGBAOS036327	27.8367	22.79	44.4733	204.757	97.5933	14.24	27.0033	63.2167	183.45	97.6067
GWHGBAOS025772	148.067	204.513	105.94	52.7733	49.2833	196.003	98.9333	86.9	54.82	74.8633
GWHGBAOS037155	108.743	98.1067	84.31	108.153	198.017	107.763	89.23	94.6167	95.17	204.42
GWHGBAOS012341	3.74333	5.13333	7.7	23.2067	113.717	2.2	3.55667	5.01667	21.54	204.32
GWHGBAOS027886	26.1967	26.9433	38.4767	204.163	135.31	15.64	28.3533	55.3533	195.75	143.013
GWHGBAOS007547	161.81	195.337	175.703	182.963	178.377	203.647	174.927	191.813	203.723	144.497
GWHGBAOS013453	118.26	163.28	160.95	148.12	154.773	203.663	137.83	110.6	153.5	187.047
GWHGBAOS042301	44.13	59.4933	58.4667	77.6567	177.117	61.2933	42.7367	42.45	75.75	203.57
GWHGBAOS011251	138.12	155.837	163.877	122.74	111.123	203.433	142.45	107.193	109.993	104.06
GWHGBAOS018470	0.08	0.02	0.14	18.08	203.323	0.06	0.14	1.1	22.9167	128.093
GWHGBAOS016319	70.56	47.3967	50.88	113.953	196.513	55.7667	61.9233	63.2167	108.15	203.247
GWHGBAOS018229	203.243	175.34	146.113	38.2567	53.7433	167.417	176.307	126.59	59.6767	40.4633
GWHGBAOS017154	38.15	45.9567	44.2133	76.0067	185.46	42.7333	36.1733	38.75	87.5	203.24
GWHGBAOS034692	165.06	186.023	174.333	100.24	76.47	203.107	142.557	118.9	114.393	93.1133
GWHGBAOS021462	0.253333	0.1	0.153333	23.57	203.017	0.0533333	0.0266667	0.05	39.1633	179.51
GWHGBAOS028294	158.467	128.893	203.013	157.81	43.18	143.84	174.693	162.513	109.043	46.8
GWHGBAOS007312	36.12	50.1367	18.04	23.2433	138.9	41.5867	19.93	22.6067	35.1733	202.81
GWHGBAOS037159	36.3067	42.2033	202.763	6.25667	0.533333	49.51	98.0533	167.027	7.12	0.353333
GWHGBAOS006729	136.117	174.847	190.927	120.073	81.91	144.64	202.733	194.373	102.587	100.703
GWHGBAOS026030	6.95333	9.37667	1.21667	2.51	202.647	7.99667	2.17	0.813333	4.56	132.103
GWHGBAOS036292	141.393	186.17	174.927	192.897	179.727	173.117	185.583	194.493	180.547	202.593
GWHGBAOS015355	153.66	195.427	191.913	193.163	106.863	202.487	126.847	118.92	185.6	156.213
GWHGBAOS019230	125.85	168.653	162.483	94.06	85.41	202.213	156.243	123.03	100.29	91.39
GWHGBAOS026868	6.04667	8.94667	3.30667	39.5233	201.923	9.17333	2.51333	1.90333	24.16	161.32
GWHGBAOS026348	201.887	178.157	182.213	27.63	5.49667	139.753	178.537	135.287	43.1833	7.38667
GWHGBAOS015617	56.04	43.92	59.6833	83.93	137.21	37.6933	49.54	63.5933	69.8833	201.663
GWHGBAOS018814	109.3	106.37	138.92	158.303	136.327	114.09	108.653	91.6633	146.753	201.583
GWHGBAOS005542	110.723	138.51	144.973	62.7967	53.42	201.503	128.907	92.0867	67.5333	52.6833
GWHGBAOS000256	6.2	35.6833	59.3733	171.44	36.8333	33.45	43.75	67.87	201.48	49.5033
GWHGBAOS006984	105.92	155.003	137.52	54.57	42.6433	201.467	123.363	80.42	55.4467	44.0467
GWHGBAOS033988	164.37	193.503	162.66	124.623	53.1367	201.46	200.943	114.883	95.7133	72.1967
GWHGBAOS039488	35.3933	35.6833	32.2167	58.3267	156.073	28.66	30.4467	28.8333	64.5633	201.373
GWHGBAOS023599	81.91	105.6	19.8933	82.1167	41.8767	201.213	28.7233	25.8933	67.9033	29.37
GWHGBAOS036062	134.447	132.357	201.177	191.08	53.58	144.67	177.143	176.57	144.77	55.65
GWHGBAOS022905	111.037	82.91	83.1733	181.973	49.45	66.4767	72.7733	88.93	201.13	75.43
GWHGBAOS018097	173.463	195.623	169.43	88.01	62.9133	201.063	142.133	105.527	93.8667	79.1367
GWHGBAOS005077	32.24	24.7333	24.05	45.6267	200.99	25.9667	28.1367	25.0367	39.9467	187.807
GWHGBAOS034700	95.1433	150.913	95.6533	31.4533	35.0167	200.923	107.573	57.2267	37.07	42.76
GWHGBAOS001400	196.583	199.313	155.75	19.6533	0.78	128.797	200.82	82.0033	22.88	1.11
GWHGBAOS014260	152.247	183.367	166.577	67.3967	49.93	200.727	162.907	107.743	61.5133	41.0833
GWHGBAOS004678	91.68	97.52	106.067	123.907	200.29	95	97.4467	104.673	140.113	171.12
GWHGBAOS037706	193.407	199.907	162.127	83.05	85.19	188.897	159.887	116.74	99.14	90.85
GWHGBAOS002529	120.213	178.893	199.83	120.707	94.23	191.337	186.57	138.91	92.79	95.62
GWHGBAOS037256	90.2467	123.19	136.923	159.163	42.9233	113.333	140.027	122.877	199.513	47.7
GWHGBAOS039246	64.6767	70.02	114.23	189.993	73.8767	44.7933	107.927	153.75	199.207	56.8767
GWHGBAOS013196	146.827	152.68	165.977	84.8533	88.1267	199.023	159.687	112.557	89.5633	86.6433
GWHGBAOS020975	86.41	122.267	85.14	117.457	198.953	114.757	82.6567	71.13	126.23	195.17
GWHGBAOS028987	65.4267	69.3267	92.7233	194.213	55.83	67.8	90.8667	116.133	198.927	50.2933
GWHGBAOS007313	157.43	169.617	126.26	66.9967	89.3533	198.657	126.463	74.27	65.51	106.937
GWHGBAOS030071	1.83333	1.98333	2.43667	49.16	198.653	1.14	2.16	6.06333	57.0267	138.007
GWHGBAOS022377	16.8433	18.3633	11.7367	28.9467	198.5	14.9767	17.9833	13.9467	41.4	110.5
GWHGBAOS026131	132.24	170.857	142.21	84.3667	90.8433	198.44	141.043	93.0733	93.19	126.917
GWHGBAOS039911	39.0567	36.58	28.1133	80.3967	198.393	35.2233	27.13	29.1533	83.6567	155.403
GWHGBAOS004412	173.757	198.29	31.44	2.71	0.19	135.413	58.8367	18.0367	2.77333	0.36
GWHGBAOS004353	25.07	17.53	30.58	100.307	198.12	15.9467	27.64	40.6767	99.5033	145.997
GWHGBAOS012272	42.9633	52.38	39.1567	55.19	198.06	50.1633	35.7467	26.3967	45.78	170.603
GWHGBAOS037713	129.09	146.54	161.28	56.3567	44.78	197.88	134.667	81.9267	52.6733	58.5367
GWHGBAOS035628	182.223	112.257	121.5	83.0033	2.46333	197.84	135.95	65.7933	19.2033	1.43667
GWHGBAOS041060	127.527	156	157.83	103.34	143.417	197.757	144.873	119.173	97.9867	170.977
GWHGBAOS027397	162.477	130.617	190.65	197.71	94.4667	135.203	141.193	103.937	158.643	131.597
GWHGBAOS024518	76.45	76.55	99.5833	197.56	91.3867	69.46	98.13	125.903	169.763	157.737
GWHGBAOS031101	84.56	87.7233	69.4	20.1367	31.5333	197.25	128.69	75.2833	20.82	30.7967
GWHGBAOS008557	188.697	193.3	164.107	37.3733	5.11	196.96	122.993	92.37	50.3567	7.59333
GWHGBAOS019333	179.52	142.583	140.67	128.497	181.313	160.403	147.213	102.627	107.65	196.873
GWHGBAOS029303	9.94667	8.05	14.67	78.7733	193.387	8.93667	13.1233	22.63	94.73	196.643
GWHGBAOS023409	196.133	151.76	85.8633	45.6567	17.94	178.91	122.957	58.83	44.79	7.05667
GWHGBAOS025739	163.727	175.76	182.027	91.9233	137.163	196.073	146.047	109.913	89.7867	137.387
GWHGBAOS033089	59.8033	60.25	54.3333	126.483	134.133	46.5033	65.85	109.427	124.523	195.967
GWHGBAOS018907	129.087	169.437	193.56	102.493	115.567	195.923	151.953	107.653	99.51	163.98
GWHGBAOS021589	22.0267	28.7333	18.1033	17.21	195.897	22.6533	24.34	9.80333	37.2567	168.357
GWHGBAOS014017	0.23	0.09	0.03	2.78333	195.823	0.1	0.04	0.12	2.48667	117.06
GWHGBAOS032365	120.87	174.227	157.767	122.633	45.6833	174.34	195.813	139.28	111.89	49.0067
GWHGBAOS026867	2.87667	4.57	4.39333	34.36	195.803	4.83333	2.96333	3.05333	22.1367	162.4
GWHGBAOS006841	147.643	160.697	159.963	142.863	169.03	195.76	149.59	124.563	136.24	175.093
GWHGBAOS021767	8.95	7.94	8.55667	18.0567	119.18	4.56	6.01333	5.17667	12.7833	195.74
GWHGBAOS002675	7.36667	6.28667	1.71	11.2867	195.577	5.86333	2.69333	2.12	14.55	103.537
GWHGBAOS022753	94.5	137.717	106.033	30.0233	28.78	194.84	112.333	62.08	32.2367	31.99
GWHGBAOS013277	194.743	121.27	129.853	42.52	11.7833	112.873	121.773	108.697	58.1	10.29
GWHGBAOS021915	36.8433	24.29	45.5467	194.69	150.64	12.5433	19.0667	48.5833	189.913	135.32
GWHGBAOS016801	48.67	40.75	27.8733	34.01	155.227	42.49	42.6133	46.1733	27.6533	194.633
GWHGBAOS011924	102.153	155.523	131.837	67.6533	95.8867	194.387	136.847	81.46	58.32	106.08
GWHGBAOS035640	121.64	159.83	113.43	40.76	53.5233	194.387	126.807	68.4633	41.3233	57.3833
GWHGBAOS042085	0	0.1	0.05	2.68	194.327	0.05	0.04	0.03	2.86333	116.443
GWHGBAOS020845	35.0433	34.8633	46.11	194.253	86.8967	31.4333	34.6667	63.72	176.013	109.223
GWHGBAOS025077	194.007	122.473	97.7167	46.9933	62.27	148.983	91.2867	43.0033	46.6067	66.2
GWHGBAOS018212	123.883	154.47	170.29	48.97	36.69	193.94	121.31	92.21	50.73	48.1433
GWHGBAOS037649	182.78	191.65	164.917	56.9133	48.6733	193.857	183.323	114.263	54.64	43.4967
GWHGBAOS026886	108.227	136.063	165.683	88.2833	86.0833	193.533	136.247	111.113	87	87.8933
GWHGBAOS019996	56.2567	65.0333	99.6333	193.387	96.3067	50.3433	72.31	73.46	170.83	110.807
GWHGBAOS015238	123.313	130.777	193.273	139.007	116.96	143.89	152.607	165.723	161.177	110.28
GWHGBAOS009537	132.217	149.283	193.133	167.3	118.403	179.677	138.737	135.333	156.763	144.65
GWHGBAOS020037	65.3367	58.6667	78.3033	193.123	58.5533	43.3667	80.29	112.127	177.997	74.9267
GWHGBAOS028453	170.46	110.7	193.12	48.88	3.05333	102.053	118.893	159.963	46.92	6.78333
GWHGBAOS012132	176.703	168.917	186.04	91.5233	88.0233	124.277	193.053	80.4567	78.8433	74.5633
GWHGBAOS010457	133.447	190.097	169.687	68.72	14.2933	190.26	192.95	95.72	53.36	17.8767
GWHGBAOS021378	135.177	166.5	155.53	166.177	128.98	176.4	192.873	153.967	146.21	172.73
GWHGBAOS029651	31.63	155.803	156.693	116.62	192.847	189.387	137.683	111.623	98.5	182.183
GWHGBAOS018174	72.2233	79.4867	73.5367	76.6933	148.437	79.09	78.85	72.0567	82.8167	192.77
GWHGBAOS033429	137.643	123.643	145.883	133.823	113.33	125.257	158.28	192.767	127.84	143.837
GWHGBAOS012038	27.6267	26.74	42.8367	54.4767	161.28	20.53	28.0867	50.0233	57.7867	192.727
GWHGBAOS011966	34.8233	52.93	77.7367	192.72	56.0967	39.9733	64.7367	97.9267	174.86	54.42
GWHGBAOS006097	149.63	181.05	167.34	141.6	44.4333	189.713	192.67	157.053	136.99	34.79
GWHGBAOS007117	7.12	150.677	144.93	192.337	48.72	105.183	147.497	179.973	178.95	49.31
GWHGBAOS007948	52.2633	50.8067	61.4333	134.59	192.193	44.3433	40.9633	40.91	121.757	182.407
GWHGBAOS037016	15.9133	21.79	18.8067	35.0933	154.413	21.0167	10.98	20.9433	54.5067	192
GWHGBAOS033062	166.62	173.703	190.873	154.847	105.243	172.673	191.803	157.163	133.953	102.093
GWHGBAOS036027	85.9133	191.8	149.417	91.4467	117.377	181.873	163.99	115.937	87.79	112.947
GWHGBAOS025458	146.687	180.417	168.163	117.713	49.8767	191.757	153.743	124.11	116.22	54.7733
GWHGBAOS019937	128.15	139.873	158.487	95.71	111.027	191.673	133.47	92.0633	105.667	121.267
GWHGBAOS017467	107.637	154.787	128.853	129.47	191.653	163.897	128.98	157.46	142.16	176.14
GWHGBAOS018897	3.57333	2.02667	5.49333	191.607	114.66	2.14667	3.76333	4.36667	167.24	123.623
GWHGBAOS009319	106.39	99.5933	145.79	145.24	92.2167	82.4333	147.953	191.6	121.89	105.243
GWHGBAOS028574	142.203	191.563	122.383	22.39	0.696667	115.31	103.697	170.617	36.97	1.69667
GWHGBAOS036715	160.76	191.467	152.313	138.563	135.97	171.95	150.073	153.327	162.367	143.56
GWHGBAOS036564	174.97	143.997	105.563	191.16	131.223	128.06	130.723	132.897	180.207	137.467
GWHGBAOS029261	137.347	140.15	191.067	164.167	64.6533	170.113	183.173	166.04	132.367	58.7867
GWHGBAOS033729	161.53	190.937	127.96	64.4467	80.59	187.103	139.96	94.5867	68.5767	131.72
GWHGBAOS018244	186.86	190.767	189.7	93.83	101.217	183.387	173.383	148.67	117.397	94.4933
GWHGBAOS021861	97.29	97.7633	139.847	190.723	43.65	72.4333	86.9867	133.147	179.997	44.1733
GWHGBAOS008951	106.353	103.063	190.543	86.9567	45.4967	126.99	161.263	144.677	49.7267	46.5333
GWHGBAOS035799	121.847	160.997	140.563	66.0733	50.1633	190.487	143.073	97.0333	70.88	58.28
GWHGBAOS021787	190.45	134.92	97.79	19.7233	32.9667	131.937	91.3067	52.5567	18.7033	33.6767
GWHGBAOS026260	120.79	106.357	108.507	140.297	190.123	94.04	99.28	126.177	127.083	180.683
GWHGBAOS039865	147.857	164.81	189.82	154.233	84.1133	154.567	147.213	158.507	153.667	68.2867
GWHGBAOS037725	15.8767	13.7567	13.63	45.3033	179.783	10.3267	10.71	12.9067	41.16	189.283
GWHGBAOS026599	189.107	159.923	162.787	8.79667	3.62333	186.09	36.4567	44.5967	149.237	1.74667
GWHGBAOS022555	61.4933	126.177	61.6467	3.52	0.533333	188.92	80.64	28.5533	5.85333	0.603333
GWHGBAOS014464	111.03	154.977	154.807	112.297	188.697	170.323	143.723	116.79	118.363	176.043
GWHGBAOS038062	102.317	188.623	25.5267	1.55	0	53.8	23.53	4.23667	0.64	0
GWHGBAOS017080	188.583	153.323	137.933	36.5533	2.61	124.55	131.71	91.5767	43.89	4.61
GWHGBAOS035734	89.4867	148.08	65.3367	45.2067	176.227	171.367	88.4767	51.0333	38.4967	188.497
GWHGBAOS015904	118.73	150.487	130.893	71.05	112.323	188.457	123.023	71.7733	69.67	144.53
GWHGBAOS017568	131.583	142.61	143.243	107.663	139.63	188.377	138.067	94.4333	98.1767	118.84
GWHGBAOS004423	144.687	174.58	157.157	150.613	183.487	160.857	157.287	158.013	160.153	188.18
GWHGBAOS004124	143.703	174.78	174.833	128.203	34.6567	166.28	188.177	161.8	122.66	44.1267
GWHGBAOS005392	3.98333	4.82667	2.05	3.51333	187.977	3.87	2.26	1.60667	4.33333	104.68
GWHGBAOS034259	2.48667	3.82667	0.4	3.97333	187.79	2.68	1.33667	0.966667	8.27667	127.83
GWHGBAOS036405	35.2367	37.2467	47.6267	59.7367	173.69	31.8867	36.4767	39.9933	60.0867	187.53
GWHGBAOS025591	106.557	135.26	152.307	58.2933	52.1767	187.527	114.233	74.6167	53.85	52.53
GWHGBAOS023225	29.9767	42.8967	166.98	42.24	54.03	13.0333	29.35	146.82	187.333	99.56
GWHGBAOS038732	149.163	169.06	153.357	62.91	30.0467	177.63	187.137	114.8	55.7933	41.8633
GWHGBAOS022371	0.41	0.0866667	0.15	51.45	187.083	0.296667	0.24	2.57	88.3933	127.687
GWHGBAOS003164	121.973	119.107	77.6067	24.0267	18.4367	186.957	142.9	98.45	31.2933	23.7833
GWHGBAOS019506	88.7733	74.7933	94.6967	88.7	165.607	63.92	89.9133	101.48	88.11	186.943
GWHGBAOS026264	156.4	173.853	177.933	154.26	157.72	165.403	163.813	161.883	186.937	139.177
GWHGBAOS008711	34.9833	25.8533	47.9	163.09	186.883	18.76	31.9033	58.5133	142.543	164.22
GWHGBAOS003380	71.3933	97.2567	182.637	177.43	134.723	94.9633	143.663	186.803	164.58	180.17
GWHGBAOS032819	124.653	122.21	63.6967	35.12	37.1633	186.583	156.843	115.667	40.9367	37.94
GWHGBAOS026894	186.507	164.043	157.1	134.447	63.79	151.007	169.107	149.153	130.9	84.6033
GWHGBAOS032371	119.533	130.397	107.94	6.58333	11.8233	146.853	169.177	186.473	8.62333	10.0533
GWHGBAOS036009	2.35	2.49333	0.983333	1.89333	154.777	1.98667	1.22	0.27	1.14667	186.47
GWHGBAOS015232	26.25	32.57	142.74	37.8833	35.2967	13.67	23.6167	139.423	186.337	69.6433
GWHGBAOS030371	2.31667	1.73667	8.66	62.7767	113.903	2.18667	3.10333	16.31	69.5	186.3
GWHGBAOS034042	151.293	166.983	186.277	159.093	153.193	182.393	166.95	153.163	148.717	140.337
GWHGBAOS041798	0.16	0	0.0966667	11.9367	186.143	0.0933333	0	0.22	22.4167	96.6
GWHGBAOS005105	14.7367	8.9	9.37667	82.67	185.917	9.29	10.41	13.1633	55.3933	144.24
GWHGBAOS004168	87.9333	156.88	32.6433	4.77667	4.29	185.823	42.2733	18.0767	8.57	4.56333
GWHGBAOS009940	63.1967	96.8767	145.897	185.77	59.0233	72.7867	132.697	145.583	175.083	73.49
GWHGBAOS003796	24.7333	32	52.1833	185.767	71.8867	24.9067	39.82	79.75	146.077	126.82
GWHGBAOS005487	113.417	117.247	127	179.917	185.387	120.767	122.933	157.417	162.617	182.113
GWHGBAOS038073	147.033	151.307	166.637	123.343	50.41	146.84	185.37	149.553	89.71	46.4067
GWHGBAOS034181	5.74	4.8	6.31333	40.2067	138.53	3.67667	4.78667	11.1167	38.72	185.36
GWHGBAOS017136	185.297	178.507	155.397	86.0933	136.917	177.323	152.903	125.89	96.7433	125.817
GWHGBAOS002394	21.65	21.5467	26.12	144.507	185.283	12.1267	13.88	40.4033	125.85	148.297
GWHGBAOS010012	13.0233	25.31	16.0967	19.7933	185.11	22.69	11.92	11.03	26.99	158.847
GWHGBAOS008092	97.6133	95.1367	87.5467	121.173	185.107	92.9667	104.923	97.0733	129.817	163.29
GWHGBAOS011642	8.36333	2.25667	3.83333	10.11	185	4.52333	4.64667	3.92	21.92	148.203
GWHGBAOS008806	126.05	145.62	146.043	51.9967	96.9033	184.95	114.837	73.06	46.6867	105.19
GWHGBAOS036372	0.0333333	0	2.78333	140.363	86.69	0.0333333	0.333333	25.9433	184.877	173.497
GWHGBAOS041662	125.83	140.787	109.697	46.05	56.3167	184.807	132.547	79.4567	46.19	58.4367
GWHGBAOS003782	56.0233	78.9967	93.71	101.533	39.5433	62.08	96.6133	184.76	123.327	60.2333
GWHGBAOS025012	179.06	184.71	131.2	115.323	107.89	163.767	159.67	141.27	102.35	116.123
GWHGBAOS017893	1.68	0.366667	0	25.5333	184.673	0.483333	0.116667	0	28.5033	113.407
GWHGBAOS013835	141.703	126.723	122.3	151.813	98.1067	175.687	184.397	176.613	115.163	110.393
GWHGBAOS003026	153.9	127.49	184.38	41.2433	4.62333	105.883	152.753	133.733	144.837	3.03667
GWHGBAOS024658	65.46	66.6733	118.653	184.32	29.01	51.18	81.1933	142.56	153.46	43.7867
GWHGBAOS007693	118.637	114.11	88.39	85.2	162.383	102.073	102.71	110.85	113.087	184.263
GWHGBAOS036370	0.0666667	0.313333	2.9	140.657	100.383	0.03	0.06	27.4633	184.123	182.56
GWHGBAOS019688	60.2	37.4933	49.16	92.44	125.89	29.4967	45.1367	65.0067	85.03	183.877
GWHGBAOS013560	48.0533	48.6433	78.6867	183.767	151.127	30.0767	55.12	74.8767	144.147	145.34
GWHGBAOS009757	1.27	5.01667	1.39667	2.51	183.743	8.34	4.31667	4.74333	11.4567	133.807
GWHGBAOS027893	75.7467	78.33	77.5333	183.617	73.7933	76.25	75.7033	81.3467	158.837	76.6233
GWHGBAOS016401	127.197	146.86	170.733	79.5967	61.51	183.55	152.277	113.887	79.3033	81.5233
GWHGBAOS021173	0	0.353333	0.806667	12.09	96.5733	0.143333	0.213333	0.636667	10.1533	183.473
GWHGBAOS006540	166.59	160.76	179.74	138.363	150.83	183.34	174.4	149.793	106.98	173.537
GWHGBAOS023683	128.217	156.773	166.13	146.64	49.12	145.213	179.75	183.307	143.31	64.7867
GWHGBAOS024966	65.6667	134.107	172.247	183.247	99.2233	97.96	129.427	151.483	135.913	149.43
GWHGBAOS015945	7.24333	2.10333	4.43	64.26	183.21	1.58333	3.02333	4.73667	49.8433	65.32
GWHGBAOS027159	129.643	160.64	183.083	127.3	30.3	151.683	154.25	106.95	128.187	43.4533
GWHGBAOS025045	88.8867	141.083	135.723	78.53	119.243	182.953	133.323	98.4567	100.6	129.743
GWHGBAOS019159	157.157	170.63	180.627	182.893	150.727	168.073	168.82	165.61	137.517	172.797
GWHGBAOS007806	143.23	155.997	182.823	2.26667	0.0266667	118.01	163.907	92.0667	5.42333	0.0133333
GWHGBAOS027080	49.3567	51.4767	41.24	128.293	182.62	52.9933	42.1667	31.6367	130.993	138.97
GWHGBAOS031162	66.0567	56.3	71.6667	151.207	166.083	47.64	70.3133	86.6367	125.433	182.407
GWHGBAOS017987	14.8633	7.31333	3.48333	16.9667	141.303	7.69667	2.36	3.12667	32.5233	181.98
GWHGBAOS002381	145.9	144.36	169.91	152.967	126.053	172.79	149.843	181.977	150.16	125.05
GWHGBAOS000704	1.72	1.47667	0.346667	4.76	181.873	1.45667	0.32	0.466667	6.23667	169.42
GWHGBAOS028412	40.15	51.3867	63.23	181.283	119.13	49.14	42.45	46.4167	137.02	121.023
GWHGBAOS002464	129.423	172.51	147.013	114.93	71.8833	181.223	173.997	140.057	131.623	72.67
GWHGBAOS030577	42.2467	25.7833	28.6067	53.11	180.987	23.5067	29.13	30.4	59.4067	107.86
GWHGBAOS038667	165.007	136.58	115.713	30.1467	36.9333	180.75	148.473	137.867	36.1367	30.9367
GWHGBAOS000079	79.8667	154.96	148.413	114.797	58.8067	123.04	145.347	180.67	130.18	51.2133
GWHGBAOS016217	19.05	5.31	6.52	18.4333	180.627	8.05667	2.43	3.54667	20.0967	120.56
GWHGBAOS032586	0.5	0	0	12.7867	180.317	0	0.07	0.0666667	16.1433	98.12
GWHGBAOS028040	105.357	131.893	114.11	39.32	30.61	180.243	111.347	55.1533	45.93	40.55
GWHGBAOS039547	71.8433	130.41	105.613	87.65	118.613	180.19	131.96	102.09	99.7	99.1233
GWHGBAOS041900	146.723	145.013	164.253	138.5	50.28	140.08	180.017	151.443	108.347	57.4967
GWHGBAOS007095	179.953	117.72	127.15	157.103	41.12	82.27	118.787	153.243	158.267	47.3133
GWHGBAOS002680	49.4867	92.7267	177.347	125.713	50.3033	91.83	150.973	179.85	120.283	48.8567
GWHGBAOS031252	149.557	130.427	144.867	179.793	133.343	128.997	151.327	173.383	168.607	98.38
GWHGBAOS030534	0	115.983	179.717	0	0	93.22	120.37	25.9167	0.0266667	0
GWHGBAOS016822	132.837	149.817	170.75	93.45	114.673	179.71	137.913	91.3333	81.72	87.7133
GWHGBAOS023633	97.6267	131.877	146.147	66.42	82.6267	179.633	130.567	84.02	56.4567	81.1467
GWHGBAOS023875	127.117	179.403	164.34	123.08	39.09	166.383	162.667	116.42	133.55	58.8033
GWHGBAOS011006	66.6267	179.403	125.363	48.92	36.2667	168.757	118.3	84.39	50.0067	45.2667
GWHGBAOS015512	115.573	137.707	117.993	31	21.4567	179.243	131.753	68.3633	33.0933	23.14
GWHGBAOS011965	10.7	9.03667	15.2267	68.61	114.593	6.93667	12.0433	21.7233	66.4233	179.083
GWHGBAOS009442	53.31	71.7467	110.95	178.977	25.0133	71.53	128.197	152.6	140.69	31.05
GWHGBAOS000126	15.0567	12.6567	10.45	35.25	176.973	15.67	11.6867	10.8367	23.75	178.8
GWHGBAOS030641	178.7	145.277	125.783	18.9	2.17667	151.86	103.573	73.2	24.12	3.77
GWHGBAOS029521	72.9433	73.85	68.0433	92.33	168.437	66.2367	68.5167	73.8133	101.797	178.067
GWHGBAOS031313	52.46	57.3167	106.65	169.147	35.71	33.0733	67.03	122.69	177.713	54.23
GWHGBAOS016135	40.7133	22.57	41.0567	109.8	167.167	19.4567	43.1067	57.0967	139.427	177.68
GWHGBAOS011164	20.8333	17.0567	11.6033	37.86	156.213	16.13	10.2767	12.67	56.8933	177.633
GWHGBAOS017674	121.187	127.893	93.3467	70.61	177.443	123.023	109.2	90.7033	70.1433	160.977
GWHGBAOS007127	167.653	93.76	98.54	163.63	163.69	97.2567	103.663	140.667	177.27	155.57
GWHGBAOS025256	101.523	177.237	123.7	5.66333	0	105.43	77.14	26.4233	3.56333	0
GWHGBAOS001189	137.983	150.28	177.123	79.1133	48.23	152.797	173.393	124.88	66.6833	44.0867
GWHGBAOS039054	31.76	33.3267	35.9567	65.5533	177.097	26.6233	26.9133	28.3167	64.6967	139.68
GWHGBAOS011334	176.967	131.92	159.03	83.3	2.91333	141.467	143.703	106.787	78.5967	1.03667
GWHGBAOS002498	156.517	136.313	118.147	176.533	127.963	111.04	122.12	146.667	161.01	114.3
GWHGBAOS015065	32.8133	34.3467	27.1233	40.0233	119.03	30.9433	29.2167	23.5333	37.6733	176.513
GWHGBAOS037889	139.803	176.507	141.767	98.0367	38.5233	161.863	159.827	124.46	93.4433	44.6167
GWHGBAOS021361	58.7733	65.6767	80.9	176.497	39.5333	47.5633	92.4233	149.937	160.34	56.5267
GWHGBAOS027787	26.65	16.4567	23.11	55.21	176.487	11.72	14.5533	14.2833	64.6633	67.6433
GWHGBAOS037494	54.9333	46.0033	50.3567	83.0667	140.987	42.83	48.26	58.56	72.37	176.47
GWHGBAOS032642	122.593	78.8067	155.693	20.17	2.19333	60.8133	176.463	125.047	24.8467	1.37333
GWHGBAOS021880	78.1967	84.06	128.657	176.353	61.0133	67.96	108.48	141.6	150.683	71.5867
GWHGBAOS026982	25.2367	29.02	59.4933	125.857	171.69	19.0733	35.65	86.85	149.527	176.117
GWHGBAOS018627	102.53	103.293	73.79	68.9367	119.693	98.55	87.2	59.8333	68.25	176.11
GWHGBAOS019806	142.737	141.027	98.09	61.8667	61.4833	176.087	154.293	126.673	58.38	55.6933
GWHGBAOS019835	125.913	139.48	115.183	77.1333	100.79	175.827	108.437	66.2933	65.94	104.987
GWHGBAOS018381	55.58	54.2867	44.1233	57.6733	167.117	40.4567	44.7933	38.4867	88.2833	175.507
GWHGBAOS005213	144.063	152.363	148.203	91.98	124.65	175.317	141.84	105.97	82.3933	157.76
GWHGBAOS008161	170.593	161.353	159.283	161.803	108.227	175.29	167.467	161.957	169.51	113.157
GWHGBAOS015610	3.48667	4.64333	2.51667	11.9333	131.757	4.16333	4.66667	2.00667	12.7567	175.203
GWHGBAOS006300	4.95667	9.06667	3.99667	5.38	175.163	11.5367	4.26	2.71333	14.8233	134.7
GWHGBAOS004851	51.2933	46.7267	95.3933	175.13	127.843	31.26	64.8567	107.49	148.66	137.7
GWHGBAOS006165	27.8967	23.87	28.32	46.8867	175.067	23.03	27.72	81.7033	62.9133	142.243
GWHGBAOS028072	16.55	16.9733	21.41	7.55	174.617	7.82667	19.1933	22.8167	30.6833	131.513
GWHGBAOS011489	25.7567	19.4067	69.7933	144.05	12.35	7.57333	22.5533	63.13	174.613	9.62333
GWHGBAOS033812	109.55	169.51	142.957	101.253	23.43	169.16	174.607	115.873	100.133	30.19
GWHGBAOS008621	112.64	134.03	131.01	80.4133	80.68	174.383	135.353	93.07	80.7067	83.2467
GWHGBAOS024446	8.61333	9.05333	21.51	57.0067	113.467	7.91333	11.92	17.1367	55.86	174.03
GWHGBAOS035226	115.94	128.587	155.117	66.8167	80.89	173.83	129.817	80.3167	69.49	119.597
GWHGBAOS026945	0.843333	1.01667	0	0.776667	53.4967	1.36667	0.503333	0	0.303333	173.783
GWHGBAOS023514	104.933	130.793	134.49	53.1667	49.6667	173.653	124.093	71.7467	55.8567	57.7533
GWHGBAOS036007	16.84	14	20.3433	46.91	79.8133	8.37333	13.0767	20.3167	56.95	173.597
GWHGBAOS020658	60.18	56.2533	47.75	45.0133	173.387	52.0933	51.7767	48.29	54.8933	142.393
GWHGBAOS011756	120.597	147.437	170.527	140.16	112.143	173.383	134.377	117.98	157.593	126.93
GWHGBAOS014529	151.703	120.757	173.353	82.33	58.6667	123.703	120.053	123.62	87.8067	79.18
GWHGBAOS008050	21.3267	51.3733	34.12	27.1633	127.433	40.3267	42.2967	38.1567	28.8467	173.173
GWHGBAOS019892	32.7633	26.45	33.6667	67.1733	154	25.3067	25.66	36.8067	71.7767	173.143
GWHGBAOS031618	59.2367	142.06	173.107	42.78	6.93667	134.24	85.3933	68.8933	44.94	2.95667
GWHGBAOS030383	60.38	66.7267	112.96	173.08	82.7433	60.5933	82.2967	99.2567	160.777	101.68
GWHGBAOS024951	70.4833	80.0367	94.93	133.73	146.527	79.62	69.3267	66.6267	106.907	172.79
GWHGBAOS028657	91.62	139.733	86.66	45.49	146.18	126.047	78.86	100.413	66.6333	172.53
GWHGBAOS026574	172.317	0	0	0	0	0	0	0	0	0
GWHGBAOS024566	149.563	152.637	132.007	64.1733	51.5067	172.173	136.5	109.25	63.4933	47.5467
GWHGBAOS025515	110.093	151.617	172.01	101.813	17.4067	132.047	137.453	140.32	110.457	16.4367
GWHGBAOS038594	50.6433	52.5667	49.3433	57.6767	171.837	47.2867	49.9	43.0867	70.7	136.517
GWHGBAOS035871	69.1667	99.1533	93.04	127.99	148.2	78.99	107.637	96.96	108.993	171.663
GWHGBAOS015279	83.74	96.0533	130.993	171.573	123.727	102.557	104.417	110.003	153.423	133.633
GWHGBAOS025852	81.6733	105.797	112.313	160.01	76.69	95.1367	94.4267	101.277	171.483	100.593
GWHGBAOS037507	4.74333	5.64333	3.76667	35.2933	150.063	8.19333	8.01333	4.40333	32.2033	171.467
GWHGBAOS003204	7.00333	9.35	13.1433	63.4267	120.527	5.16	3.16	26.1933	84.6967	171.43
GWHGBAOS028298	16.92	9.44333	14.3	171.407	49.8533	11.68	9.59	12.0433	153.857	159.023
GWHGBAOS032969	126.067	132.913	150.563	171.267	121.203	138.22	160.827	148.713	160.487	162.417
GWHGBAOS017484	136.62	118.723	94.6333	105.913	169.437	122.247	95.1633	73.31	139.997	171.09
GWHGBAOS009060	76.3167	85.6833	118.693	159.543	64.86	81.63	105.913	105.94	171.087	75.1333
GWHGBAOS022076	112.303	127.14	106.08	13.9867	8.79333	171.057	140.353	74.7033	14.7133	11.1033
GWHGBAOS024016	91.95	115.563	120.23	74.5	68.8433	170.887	120.653	83.3933	82.5067	61.1867
GWHGBAOS027913	0	0	0	20.2433	0	0	0	0	170.873	0
GWHGBAOS035390	112.293	125.083	170.653	99.3533	21.4967	94.0267	96.77	105.263	71.2567	32.3767
GWHGBAOS026355	93.5767	133.317	170.627	114.66	32.9967	152.907	146.563	133.16	97.52	24.8633
GWHGBAOS032611	104.707	131.49	127.57	61.4133	52.56	170.537	123.577	85.9367	62.43	55.88
GWHGBAOS018253	105.27	126.37	160.56	75.76	52.0067	170.277	119.167	99.35	73.5	59.34
GWHGBAOS000396	167.76	150.94	63.7333	59.9	125.787	170.267	105.957	44.9633	45.37	108.163
GWHGBAOS012704	67.5667	71.17	70.6233	95.63	170.13	71.2633	69.46	67.7633	86.1533	148.493
GWHGBAOS039592	73.5967	64.14	64.8167	89.9133	170.13	57.7833	56.0267	66.0467	68.3167	150.013
GWHGBAOS009475	143.91	142.25	120.97	88.7767	105.31	170.09	116.6	81.8767	86.6733	131.36
GWHGBAOS007160	12.69	61.97	91.52	170.077	84.0133	49.9333	75.8767	119.317	169.533	96.7433
GWHGBAOS009781	109.273	124.453	112.813	69.1467	110.293	170.07	104.293	70.93	65.9	99.5067
GWHGBAOS010044	2.21333	0.396667	1.23	73.1967	99.8433	0.226667	0.313333	8.95667	46.32	170.06
GWHGBAOS024651	124.21	170.057	104.803	68.2533	144.517	156.273	130.043	97.4367	72.14	135.667
GWHGBAOS004336	43.4567	90.85	36.31	26.8733	127.623	84.12	43.7633	54.1	38.27	169.93
GWHGBAOS029527	106.847	144.18	127.667	49.47	52.1367	169.753	140.19	94.11	59.77	63.8767
GWHGBAOS032367	7.93333	4.94333	11.5567	88.0933	122.92	3.72333	7.56333	11.4133	101.67	169.743
GWHGBAOS034570	67.1033	119.163	127.153	169.64	82.9267	120.16	133.843	118.353	123.377	104.423
GWHGBAOS025671	107.657	124.37	111.37	29.41	48.2933	169.607	83.64	43.8067	32.1633	62.87
GWHGBAOS016272	169.547	113.017	80.8967	46.8267	28.6867	111.433	82.4467	57.1867	51.2533	37.3867
GWHGBAOS008867	93.89	109.637	104.597	52.9567	37.98	169.393	102.917	62.34	56.23	45.3067
GWHGBAOS020220	108.66	124.26	85.8367	3.50333	0.263333	169.36	81.37	29.95	3.12333	0.263333
GWHGBAOS033064	25.9933	20.35	16.8233	91.08	158.37	18.69	19.1767	26.4333	94.03	169.343
GWHGBAOS027131	94.7033	110.613	98.2567	103.403	169.223	119.273	117.82	114.367	107.433	144.02
GWHGBAOS039170	44.96	57.27	82.89	127.443	123.307	41.2033	55.7067	130.033	169.217	102.407
GWHGBAOS007760	35.6	25.4067	54.57	136.753	76.3567	25.36	31.7767	55.7333	169.21	50.99
GWHGBAOS030393	0.106667	0.06	0.0833333	143.203	169.18	0.166667	0.17	0.873333	91.9967	89.2467
GWHGBAOS026568	46.95	22.6833	22.5867	27.05	48.0933	18.6533	27.36	29.2	19.92	169.157
GWHGBAOS016202	96	101.29	144.233	82.0067	25.0367	93.5533	154.943	168.957	105.257	39.5233
GWHGBAOS005151	49.63	56.04	93.5467	158.797	34.3567	34.2967	49.5067	69.42	168.873	48.1067
GWHGBAOS016775	144.467	153.107	145.64	111.667	83.24	168.833	158.62	126.753	125.307	103.753
GWHGBAOS025788	51.2167	53.01	88.61	168.833	62.14	45.8267	75.94	101.317	153.093	67.9767
GWHGBAOS039083	1.98	1.31333	3.35	38.6033	131.593	1.09333	2.65667	8.00333	51.5033	168.783
GWHGBAOS026133	146.297	136.09	121.837	99.3533	145.793	166.553	168.737	167.1	121.463	133.12
GWHGBAOS021430	33.77	48.2367	75.6833	168.697	23.02	26.7167	47.2267	67.73	137.033	35.1667
GWHGBAOS012048	151.743	125.207	168.5	143.68	76.16	112.12	126.92	144.327	155.517	80.3933
GWHGBAOS002852	54.6967	57.4667	168.45	114.137	1.17	17.3	102.623	118.13	114.503	5.78667
GWHGBAOS040173	50.9733	62.12	67.32	99.69	153.523	61.0933	54.7833	61.1233	88.2333	168.317
GWHGBAOS021193	80.73	141.087	88.3433	19.15	19.1067	168.293	99.6533	45.6967	21.26	16.09
GWHGBAOS023972	7.32667	7.65	17.6033	59.1833	103.62	6.76	13.28	14.1567	65.72	168.24
GWHGBAOS033371	27.08	23.7167	20.1333	28.1967	110.277	16.8267	15.9633	18.3633	32.0267	168.033
GWHGBAOS011574	19.6033	11.5867	26.2533	115.573	106.25	9.1	22.72	64.0767	133.86	168.003
GWHGBAOS034380	110.03	143.273	167.957	75.82	44.7167	130.723	136.307	156.967	129.15	43.7267
GWHGBAOS016209	124.253	77.7867	76.83	167.82	61.1267	54.0367	75.1767	102.143	154.133	88.1733
GWHGBAOS032037	112.167	137.46	105.787	167.663	125.193	127.193	124.893	125.383	156.153	124.87
GWHGBAOS006206	37.63	96.4333	24.4867	6.59	167.607	103.83	36.72	11.5867	12.9633	81.57
GWHGBAOS021030	31.7767	28.5	38.8667	133.933	163.717	24.62	32.3167	38.7067	105.66	167.587
GWHGBAOS009192	116.297	142.583	81.2867	33.64	70.8433	167.41	95.2967	55.7833	38.3933	82.95
GWHGBAOS013886	167.36	155.247	161.61	110	156.94	165.89	155.347	127.57	110.107	149.897
GWHGBAOS013246	130.87	148	144.363	89.9333	48.42	158.943	167.22	151.273	90.04	54.5133
GWHGBAOS006785	102.317	127.553	118.993	167.2	116.98	109.7	132.35	132.543	157.223	145.583
GWHGBAOS004742	63.1	165.89	39.2167	2.31333	4.63333	167.097	34.97	10.9233	4.27667	17.05
GWHGBAOS018400	94.3233	103.11	66	144.04	167.05	103.173	51.88	33.26	105.063	116.067
GWHGBAOS009536	103.403	144.397	105.707	101.583	93.1867	166.94	121.307	96.88	115.963	109.683
GWHGBAOS023940	79.6867	107.907	57.1833	11.5267	12.2	166.817	51.47	24.4	10.6167	15.0167
GWHGBAOS028948	103.107	113.66	78.2333	33.26	13.33	166.54	81.2767	68.99	30.38	11.9867
GWHGBAOS030716	74.26	64.4333	73.99	130.323	150.83	54.9567	75.5	95.77	119.913	166.013
GWHGBAOS002007	77.7067	66.1033	74.7067	135.42	143.797	55.5667	78.0667	91.3167	135.963	165.957
GWHGBAOS005578	156.99	140.82	139.17	159.427	165.863	147.433	143.13	152.623	150.357	158.527
GWHGBAOS039358	134.133	147.16	129.293	51.3633	45.3233	165.663	103.297	55.2267	58.11	77.7867
GWHGBAOS007475	106.777	95.8967	40.45	68.2867	103.793	105.08	61.2367	94.1667	165.65	62.05
GWHGBAOS009560	3.54333	2.61	1.61	37.7667	165.527	0.86	0.39	0.93	34.8067	80.6167
GWHGBAOS037244	28.34	26.9633	35.6467	152.807	106.2	14.3167	28.9	57.4233	164.087	165.447
GWHGBAOS027442	99.53	99.7067	66.01	93.0067	165.403	83.1467	78.7067	70.1733	93.8367	127.673
GWHGBAOS031285	165.227	105.203	148.817	64.5167	6.91	118.87	127.13	129.173	50.01	9.10667
GWHGBAOS018295	165.177	130.957	58.6533	9.59667	23.43	157.493	110.603	59.16	9.9	16.8067
GWHGBAOS010257	90.63	94.7967	164.877	122.657	57.9767	103.89	127.92	154.79	111.953	57.21
GWHGBAOS023054	73.2967	71.1533	137.367	164.867	55.95	61.9133	88.8667	133.567	151.653	59.9733
GWHGBAOS013368	142.703	135.097	134.473	73.5367	44.3733	164.66	143.427	99.1867	84.9433	40.9367
GWHGBAOS034297	91.0033	148.873	96.5267	90.8833	51.68	164.577	160.177	90.2767	109.387	47.4333
GWHGBAOS003155	130.597	95.1133	123.297	57.3933	20.7433	100.807	142.787	164.527	76.4733	31.7033
GWHGBAOS021745	66.9633	82.5433	130.557	157.01	24.89	61.7033	102.233	154.023	164.34	34.3633
GWHGBAOS006852	57.09	47.0567	84.06	164.253	59.7833	37.0433	57.75	86.55	136.12	67.3467
GWHGBAOS002909	34.7467	29.7367	56.4733	162.15	86.81	21.1667	37.3033	60.4567	127.82	164.173
GWHGBAOS029327	0	0.0733333	0.233333	128.11	66.5167	0.0366667	0.143333	1.92	164.01	86.1433
GWHGBAOS016243	0	7.01333	6.13	21.43	163.847	6.75667	2.41333	3.26	22.82	110.14
GWHGBAOS042355	44.4333	57.96	87.67	163.823	45.83	51.4167	62.3633	72.7033	161.757	51.2733
GWHGBAOS013566	102.737	163.807	135.437	127.613	41.06	155.697	147.177	130.403	128.543	44.7433
GWHGBAOS024862	133.693	131.11	120.977	113.63	142.573	135.84	126.96	119.107	127.35	163.797
GWHGBAOS028269	82.39	160.363	126.54	61.3433	52.8467	163.777	104.283	76.6167	63.6733	71.7967
GWHGBAOS012721	163.66	125.57	146.81	2.28	0	103.36	134.89	60.2967	3.19	0.0333333
GWHGBAOS027887	0.01	0.01	0.0766667	39.4667	163.593	0.0166667	0.02	0.503333	55.93	136.767
GWHGBAOS002222	97.33	104.95	128.71	148.267	163.467	106.027	124.21	152.723	139.7	118.05
GWHGBAOS018591	159.727	100.703	91.52	38.7167	144.437	93.6367	47.54	58.0933	59.08	163.363
GWHGBAOS020806	106.643	49.9367	118.8	54.1033	0.0266667	47.89	95.0233	163.347	82.66	0.633333
GWHGBAOS011486	119.75	137.953	86.0567	55.6733	60.7133	163.127	149.883	87.8367	67.29	76.2267
GWHGBAOS038509	144.157	150.96	100.563	106.563	112.963	162.923	116.307	108.313	101.743	98.7
GWHGBAOS041670	1.01333	0.673333	16.13	96.2233	2.54667	0.266667	1.28	49.2433	162.873	4.33667
GWHGBAOS000437	88.0033	90.9567	72.2467	10.37	2.21333	162.847	76.8833	27.36	41.1467	14.98
GWHGBAOS016582	66.8967	67.9533	53.49	34.78	2.45667	162.833	72.4567	33.4167	8.67333	3.26333
GWHGBAOS012637	98.1667	106.88	91.11	60.55	114.57	100.597	81.3267	60.55	63.7767	162.753
GWHGBAOS034457	160.523	162.73	149.773	4.53	2.60667	142.577	115.517	86.98	12.4867	2.64333
GWHGBAOS005257	11.6967	17.02	11.3033	14.2567	162.623	11.5733	9.45667	10.0233	23.2733	120.987
GWHGBAOS000258	72.85	63.77	84.09	162.49	107.777	47.56	69.6933	88.37	121.313	113.907
GWHGBAOS006107	119.837	139.85	146.4	71.8167	80.1867	162.467	132.35	89.18	77.87	83.9033
GWHGBAOS012082	112.817	93.93	56.9267	94.27	108.56	67.5133	57.3	50.4367	162.463	51.0333
GWHGBAOS033032	70.54	71.0167	56.48	57.1633	120.303	67.3633	56.64	44.21	43.1267	162.46
GWHGBAOS012453	123.143	82.7733	135.013	140.25	57.9133	76.04	95.1233	132.283	162.343	44.2033
GWHGBAOS022763	136.503	159.973	159.953	122.65	88.9733	162.21	152.863	131.617	130.913	102.457
GWHGBAOS000399	118.257	122.8	52.8767	30.2767	7.76	144.31	162.157	108.32	36.38	11.2133
GWHGBAOS016029	136.173	113.087	162.13	119.753	68.8767	121.65	142.39	131.307	105.997	65.7033
GWHGBAOS011918	153.157	133.107	108.257	30.66	1.43	162.05	117.467	71.1567	22.1867	1.56667
GWHGBAOS032104	106.09	82.5467	80.64	117.54	162.043	78.6833	83.2367	102.493	112.317	143.77
GWHGBAOS012717	83.67	85.9333	99.4833	161.96	121.537	84.9867	103.33	127.067	155.007	120.143
GWHGBAOS022983	37.8767	39.9733	29.4	39.5533	161.947	27.6767	30.7267	29.8567	65.05	96.7333
GWHGBAOS019184	114.773	132.71	161.883	112.43	26.9767	106.453	126.143	121.133	110.543	40.48
GWHGBAOS034978	96.9433	97.49	161.837	92.4033	15.4467	76.6767	116.76	112.307	86.3033	7.45
GWHGBAOS038532	118.877	140.97	161.683	98.35	54.28	142.087	151.297	76.7833	73.0067	129.213
GWHGBAOS026610	51.07	131.653	139.873	66.7333	60.43	161.673	107.383	72.07	65.0333	59.7733
GWHGBAOS011881	93.0333	135.537	122.483	41.4167	36.9767	161.473	85.18	53.5833	44.84	28.23
GWHGBAOS005886	81.3767	88.6533	124.413	154.447	87.06	70.72	107.47	122.45	161.243	128.827
GWHGBAOS034737	46.8967	48.9933	47.6167	62.6733	161.13	40.49	45.05	44.4167	71.46	159.453
GWHGBAOS005362	99.4467	132.657	120.653	42.26	37.0833	161.127	102.043	57.8467	42.1033	50.64
GWHGBAOS017338	52.7533	59.59	42.9767	82.59	160.99	48.7	41.95	42.8567	76.58	122.68
GWHGBAOS026656	65.72	109.79	97	23.94	15.8867	160.957	96.7567	45.1667	22.1933	19.1433
GWHGBAOS000707	111.51	160.93	157.13	119.007	87.2433	154.467	137.84	104.59	120.363	100.463
GWHGBAOS024836	124.78	137.557	138.227	72.1267	41.53	152.157	160.84	116.967	65.61	39.0533
GWHGBAOS008120	146.69	152.743	160.83	151.17	76.9067	152.773	143.9	116.427	153.93	98.8567
GWHGBAOS024089	88.3467	120.833	112.113	43.68	32.4667	160.823	92.47	57.6067	52.33	40.6533
GWHGBAOS011467	127.403	129.693	141.533	81.7733	108.303	160.797	124.65	90.84	83.87	105.96
GWHGBAOS018150	107.78	138.24	160.707	37.34	11.74	145.47	124.31	95.9333	51.3867	23.66
GWHGBAOS024382	103.75	77.7	76.87	81.3133	52.57	99.0167	115.25	160.64	90.7	82.0933
GWHGBAOS011238	57.97	59.13	60	60.49	160.64	65.92	44.7267	37.4333	54.8067	146.487
GWHGBAOS013946	160.563	60.88	57.2833	22.5233	26.6533	79.67	53.81	32.15	23.3233	38.2167
GWHGBAOS022979	55.5433	56.9133	64.2667	88.37	134.627	56.3267	65.9567	69.8167	91.54	160.55
GWHGBAOS037895	102.39	112.177	98.64	75.1533	27.1233	160.48	91.4033	113.69	107.087	72.01
GWHGBAOS025042	117.01	121.13	106.17	140.017	99.4033	96.27	107.983	127.52	158.227	160.463
GWHGBAOS013773	160.2	64.4	4.46333	0.54	2.20667	31.2967	31.2	34.1867	0.476667	2.04667
GWHGBAOS035402	124.677	119.87	86.5433	61.1233	153.067	160.163	138.757	99.9833	71.4667	160.077
GWHGBAOS003823	131.337	134.727	143.047	142.037	113.7	142.713	160.13	132.333	110.313	104.14
GWHGBAOS019139	102.107	121.433	117.477	40.1067	35.8067	160.083	102.563	62.74	37.8267	57.03
GWHGBAOS035646	96.8067	93.2433	118.8	136.147	25.51	76.3067	121.043	160.08	126.48	50.48
GWHGBAOS028250	132.013	149.58	160.047	118.313	49.4833	139.66	132.523	100.957	102.327	67.8533
GWHGBAOS004238	51.9567	39.45	51	34.9333	159.97	41.98	35.55	24.4367	57.1633	38.3467
GWHGBAOS011076	71.1067	57.9033	97.19	159.857	35.5133	40.1533	80.0533	128.153	159.28	38.2933
GWHGBAOS028339	89.08	80.37	159.767	0.04	0.0266667	49.5267	131.143	37.7933	0.0766667	0.0266667
GWHGBAOS031774	124.193	147.397	131.633	97.0933	88.39	159.713	146.413	114	85.4033	69.5167
GWHGBAOS027583	33.0633	36.1067	24.0667	58.4333	159.667	28.72	26.32	29.7633	67.0933	124.31
GWHGBAOS036002	0.0566667	0.496667	0.153333	23.9733	98.0767	5.00333	0.14	0.56	139.567	159.2
GWHGBAOS009509	20.6033	4.17	4.07333	12.12	159.183	4.02667	1.58667	8.64	47.0833	64.0433
GWHGBAOS002523	91.1167	58.3933	86.8433	119.843	34.7667	60.04	64.36	92.9167	159.12	51.38
GWHGBAOS004986	3.18667	1.89333	1.38333	26.2067	159.11	1.59333	1.3	3.24333	38.1167	107.08
GWHGBAOS036324	119.933	114.327	156.49	67.8267	31.4367	158.987	154.407	120.667	53.9533	40.3167
GWHGBAOS036133	107.387	145.227	81.8733	38.4033	51.6767	158.983	97.2633	61.5867	46.15	53.6033
GWHGBAOS018586	147.79	142.907	144.21	0.0733333	0	158.98	103.187	68.47	0.783333	0
GWHGBAOS019869	97.7033	107.59	91.7267	17.65	19.8	158.883	78.4	38.08	19.6933	21.2833
GWHGBAOS020775	128.37	74.0933	90.2467	117.45	158.88	72.5233	91.94	85.7067	119.873	138.767
GWHGBAOS026856	158.87	127.29	96.1067	100.413	114.84	106.343	99.3433	83.8367	103.223	139.01
GWHGBAOS008371	147.243	146.46	133.137	79.28	151.223	158.81	145.113	104.893	83.0733	130.427
GWHGBAOS032700	22.6	15.34	11.4667	24.17	158.807	16.2	14.27	13.5967	21.35	93.2267
GWHGBAOS010755	0.563333	1.70667	0.68	1.88	158.64	1.92	0.14	0.996667	4.04667	103.683
GWHGBAOS027668	158.503	83.1533	28.0933	24.9033	31.0567	55.63	54.4	41.3167	76.3467	28.36
GWHGBAOS036233	158.427	135.53	124.63	37.9467	28.4033	146.307	103.137	89.6267	45.49	37.0867
GWHGBAOS038966	20.6733	21.1633	20.44	21.1267	87.21	20.28	19.24	21.3567	20.7833	158.333
GWHGBAOS025999	70.01	57.99	43.7833	49.89	101.787	54.8033	51.3033	47.8733	61.5233	158.283
GWHGBAOS030139	101.21	114.217	108.573	42.1667	34.01	158.273	102.94	69.8233	43.47	35.88
GWHGBAOS033394	111.277	131.293	158.25	109.557	99.2367	133.653	139.447	114.7	94.6967	79.5733
GWHGBAOS016565	8.51667	7.46	7.79	41.2933	158.21	5.52667	4.72333	7.43	44.7667	103.383
GWHGBAOS012663	0	0.06	0.18	8.20667	158.14	0.0633333	0	0.0566667	8.76333	74.1133
GWHGBAOS023921	18.0533	19.95	23.0533	44.2933	158.113	17.5367	15.8067	21.3867	49.4267	121.61
GWHGBAOS012123	89.0333	98.4967	84.09	150.017	93.0333	86.3433	79.9967	108.957	158.063	101.497
GWHGBAOS000096	46.6433	107.173	137.097	108.267	122.95	103.21	111.22	88.65	111.297	157.95
GWHGBAOS011823	124.77	127.873	103.053	37.64	73.5	157.91	106.457	60.8133	36.83	115.383
GWHGBAOS008738	3.20333	6.20667	3.67	7.01	157.883	5.2	4.04	4.32667	8.32333	129.853
GWHGBAOS017984	141.173	132.157	96.38	5.26333	0.6	157.867	112.077	57.49	8.43333	0.696667
GWHGBAOS033093	101.11	133.113	147.013	149.047	76.65	114.463	149.093	157.72	120.533	109.06
GWHGBAOS000811	104.96	87.8733	148.98	105.313	26.67	79.0867	109.063	157.707	107.383	31.83
GWHGBAOS041776	37.7033	51.9167	157.653	43.99	10.4833	49.7833	57.1233	53.9333	36.2233	9.26333
GWHGBAOS006942	157.453	138.453	125.287	121.863	129.727	137.727	143.94	139.357	102.54	125.063
GWHGBAOS024073	67.3833	75.16	87.5167	157.397	115.03	56.5533	80.9567	94.0267	145.253	114.763
GWHGBAOS004599	115.703	132.18	132.053	127.317	64.9367	137.357	156.913	118.88	124.723	78.12
GWHGBAOS016297	33.95	55.2367	91.6167	156.82	18.9033	25.61	56.07	80.2333	146.607	29.3233
GWHGBAOS034873	80.7367	91.9767	100.303	86.3	156.783	68.7667	83.29	94.4567	141.023	146.58
GWHGBAOS034680	106.817	86.7933	61.5433	70.05	156.757	98.48	94.6833	102.99	69.27	121.297
GWHGBAOS033724	94.7367	133.3	31.96	0.0266667	0	156.75	68.95	7.08	0.0933333	0.05
GWHGBAOS034939	3.07667	2.94667	0.88	4.43667	156.523	2.31667	1.30333	0.816667	6.67333	97.9967
GWHGBAOS021224	156.457	77.7	131.743	131.883	42.9333	61.7733	91.9	127.387	140.313	47.7267
GWHGBAOS007490	129.297	147.23	128.003	62.8933	15.3733	155.25	156.387	92.1167	56.6967	16.42
GWHGBAOS036079	122.563	130.78	141.123	136.153	147.687	122.47	109.587	96.5167	145.257	156.317
GWHGBAOS038567	139.983	125.567	156.233	18.5967	2.39	150.1	116.717	77.6567	31.5267	2.83667
GWHGBAOS005391	136.817	136.253	137.923	100.627	118.22	156.123	123.643	89.48	102.143	131.287
GWHGBAOS017847	136.653	95.7967	151.653	42.5967	33.5767	80.36	118.953	156.083	59.8467	27.3333
GWHGBAOS007985	103.653	140.583	149.317	53.6867	17.61	156.067	128.083	90.81	53.4333	22.9233
GWHGBAOS039236	40.5133	41.3733	24.7267	23.2067	151.09	40.1467	29.89	20.24	20.6433	156.04
GWHGBAOS017007	8.04333	8.89667	5.34	18.9767	155.59	9.58	3.94333	5.16333	21.8967	155.9
GWHGBAOS030921	152.83	146.363	155.803	99.32	143.38	136.08	155.26	131.857	86.04	92.0933
GWHGBAOS030027	124.333	109.07	77.94	27.0033	12	155.76	86.81	53.27	24.2233	8.23
GWHGBAOS021768	133.413	155.503	143.307	90.8467	96	120.12	102.63	70.53	86.76	130.463
GWHGBAOS000854	92.5267	84.13	143.413	6.14	0.106667	155.477	66.4333	28.29	4.26	0.506667
GWHGBAOS013338	79.2167	107.443	97.1967	57.7333	28.2233	155.37	84.3	65.88	51.8567	31.75
GWHGBAOS033511	18.1933	41.02	58.96	155.333	15.5	39.7633	61.2467	93.72	136.02	32.44
GWHGBAOS015407	100.933	70.1133	50.97	155.28	88.9267	66.8567	51.9433	55.1233	138.833	96.0133
GWHGBAOS025549	113.367	125.483	82.2833	21.52	5.89667	155.247	141.683	67.3933	19.4833	7.06333
GWHGBAOS025551	113.367	125.483	82.2833	21.52	5.89667	155.247	141.683	67.3933	19.4833	7.06333
GWHGBAOS012669	0.82	0.0833333	0.226667	27.7967	155.177	0.286667	0.183333	0.316667	50.9067	79.7133
GWHGBAOS017895	35.4567	24.5967	26.3533	42.4967	155.127	23.21	22.4933	27.7533	38.2267	142.283
GWHGBAOS031312	132.837	137.417	98.3	50.5767	58.3567	155.07	108.93	62.5367	48.7867	81.27
GWHGBAOS035086	0	0	16.0567	155.03	48.6367	0	0	15.7567	61.03	76.02
GWHGBAOS024204	87.76	84.4033	114.217	154.963	56.25	82.6767	102.213	128.15	143.837	56.6933
GWHGBAOS027623	32.4367	34.64	57.18	154.943	76.0233	20.5567	34.9567	51.79	140.603	116.01
GWHGBAOS037122	115.193	106.047	78.5	19.5933	31.6833	154.86	98.4733	76.46	27.1333	29.6933
GWHGBAOS014328	47.64	74.8033	24.4967	51.56	154.793	51.61	44.38	27.2067	45.2033	138.71
GWHGBAOS020162	123.29	116.763	145.837	120.307	76.5033	128.113	143.34	154.68	119.167	94.78
GWHGBAOS018853	60.6467	63.39	53.2633	58.56	118.97	65.7233	57.9433	55.6133	66.5433	154.657
GWHGBAOS010198	40.9167	55.0433	49.1233	83.2167	154.483	48.17	55.7167	56.9633	91.1333	147.903
GWHGBAOS039169	116.63	117.82	132.587	154.437	140.147	110.86	109.42	110.203	153.697	122.04
GWHGBAOS032971	102.29	117.143	154.4	105.483	24.8067	110.487	140.22	106.69	105.943	31.9167
GWHGBAOS036012	98.3467	141.577	154.387	7.06667	0.113333	114.613	124.337	102.127	11.14	0.196667
GWHGBAOS000673	43.8867	42.1167	26.3367	40.94	120.347	33.3867	30.83	26.0567	41.0233	154.247
GWHGBAOS037633	98.6	126.69	116.297	54.51	61.2867	154.167	112.447	78.2033	51.0467	54.58
GWHGBAOS006400	3.44667	2.82	1.97	8.90333	154.157	2.48333	1.55333	2.08	5.73	63.5867
GWHGBAOS015936	154.107	138.43	91.7	38.0833	30.2533	122.85	108.267	59.6567	44.2633	48.4633
GWHGBAOS020031	47.92	48.3	65.9833	154.01	61.71	36.66	59.5533	90.8433	126.737	45.7833
GWHGBAOS008056	153.95	88.9367	26.4267	22.7833	26.6533	112.977	84.37	75.8133	24.7267	24.0567
GWHGBAOS030752	85.0033	89.2233	93.26	153.943	137.02	84.2133	97.7333	121.52	124.55	148.36
GWHGBAOS039443	8.34	9.30333	7.35333	16.9567	67.6533	6.15	8.00667	7.06333	17.1533	153.763
GWHGBAOS018402	17.3967	10.9933	28.4467	69.5933	84.3733	9.51667	10.7267	22.87	39.3933	153.59
GWHGBAOS029584	107.507	131.39	132.473	69.5933	95.8933	153.59	117.537	86.4667	65.7	122.76
GWHGBAOS006788	74.8767	77.9233	78.1367	103.857	100.973	79.4067	80.27	70.5633	93.0767	153.57
GWHGBAOS019840	110.057	137.123	105.497	85.0033	108.067	112.22	97.54	63.7233	83.2233	153.493
GWHGBAOS029115	121.083	148	153.463	91.3433	70.53	140.973	143.053	112.45	84.87	84.7467
GWHGBAOS006037	0.573333	0.76	0.97	30.0267	153.37	0.683333	1.04333	1.47333	39.82	65.7633
GWHGBAOS004495	27.4167	35.16	97.5433	30.65	23.0067	47.2967	39.8233	130.307	153.36	24.4167
GWHGBAOS010436	110.003	142.12	134.773	86.95	71.9467	153.327	112.22	76.4933	60.9733	90.1833
GWHGBAOS042201	7.17333	7.87333	7.50667	29.4267	130.363	4.79667	8.55	10.4733	32.6433	153.313
GWHGBAOS031840	32.3967	25.5867	14.6333	23.7433	106.063	25.7433	23.9967	15.2933	25.04	153.25
GWHGBAOS003173	91.0267	105.857	119.533	153.047	79.3467	86.8733	107.08	112.183	143.13	105.603
GWHGBAOS035445	40.1833	45.36	60.61	86.41	152.817	36.51	37.5533	34.9967	92.4667	99.1067
GWHGBAOS016358	73.5833	67.29	73.66	87.8067	109.78	67.85	64.9933	59.0667	87.9067	152.743
GWHGBAOS030043	85.5733	91.5267	74.02	87.5267	152.68	82.77	74.59	65.5733	90.68	127.923
GWHGBAOS000875	81.5467	111.263	89.0133	27.74	25.33	152.663	88.32	48.0867	30.1733	28.82
GWHGBAOS041395	58.1833	79.9833	75.83	130.38	123.627	59.3633	85.57	121.99	137.507	152.633
GWHGBAOS037756	29.3233	28.2067	33.5	91.4367	152.467	28.8867	28.28	34.0567	81.1367	117.38
GWHGBAOS033917	66.0367	74.4633	96.7	152.417	124.143	65.8933	89.72	91.7667	136.903	143.833
GWHGBAOS032385	152.41	144.263	29.0233	1.40667	0	92.2333	74.3	4.9	0.26	0.0533333
GWHGBAOS036628	55.0867	69.9567	99.7733	112.843	29.3367	66.3867	108.597	152.277	144.357	29.9533
GWHGBAOS002204	102.053	125.61	135.61	76.6433	72.29	152.177	129.763	86.06	81.3633	82.61
GWHGBAOS017846	88.5933	55.23	108.343	110.843	152.003	55.48	81.3	129.987	102.833	128.96
GWHGBAOS009438	39.45	60.1133	86.9033	151.983	19.74	55.0167	101.293	126.807	121.317	26.23
GWHGBAOS019259	109.463	151.93	107.107	2.71	0.136667	110.57	96.8267	52.57	4.83667	0.193333
GWHGBAOS019516	90.53	84.66	151.93	93.85	25.7933	74.15	115.55	128.41	118.237	36.24
GWHGBAOS024184	145.173	118.783	74.3167	19.3167	28.1067	151.723	117.307	95.0267	26.6233	23.2833
GWHGBAOS029148	0.0833333	0.0833333	0.0133333	1.36667	151.723	0.0266667	0	0	2.85	88.7033
GWHGBAOS005582	145.857	129.907	108.19	99.1067	151.623	138.773	118.24	84.75	90.4167	148.373
GWHGBAOS004616	89.9667	88.9733	151.607	27.4667	0.48	81.0767	72.39	80.7267	63.1767	2
GWHGBAOS009143	133.28	139.077	105.337	45.2833	48.4867	151.593	110.033	69.5733	48.13	38.7233
GWHGBAOS022844	66.2333	71.3867	98.84	151.543	100.36	66.3833	75.3	84.5233	140.25	109.86
GWHGBAOS013545	30	34.28	51.0433	151.47	116.32	27.8033	45.4067	76.5767	131.87	147.147
GWHGBAOS011161	121.89	79.3333	96.34	25.6433	20.5	96.6967	121.89	151.437	52.4267	55.3767
GWHGBAOS003270	116.697	127.22	151.41	0	0.02	79.8967	123.747	7.19667	0	0
GWHGBAOS032576	12	10.76	32.41	110.307	63.16	6.34	12.6633	39.1933	151.197	96.7933
GWHGBAOS023697	60.9433	49.5833	58.8233	147.877	9.59333	52.1767	32.2167	27.1	151.12	14.4333
GWHGBAOS030780	44.0467	50.41	60.8733	88.4167	36.0067	46.5867	51.7933	85.2733	151.043	7.56667
GWHGBAOS006108	48.5633	47.7967	60.22	49.3367	151.01	46.5367	46.01	52.8433	47.8467	123.863
GWHGBAOS033318	112.303	95.5167	101.66	72.4767	17.8967	79.8033	150.93	135.437	69.6267	22.31
GWHGBAOS016902	118.063	110.587	70.1033	16.6167	22.6567	150.827	107.737	59.1067	18.2767	18.9767
GWHGBAOS036627	121.377	143.057	141.427	116.07	86.2233	150.69	137.6	131.727	119.373	80.7733
GWHGBAOS025901	53.6233	66.5633	100.423	135.027	20.95	49.0167	89.56	150.547	140.49	24.1467
GWHGBAOS039528	118.05	132.17	121.52	111.113	120.503	150.503	138.99	112.533	93.99	124.417
GWHGBAOS016073	84.08	109.66	96.92	30.59	29.8967	150.423	87.2267	41.45	29.2033	42.2167
GWHGBAOS003180	113.917	71.18	33.4633	13.8167	2.44333	74.0033	70.8967	150.397	18.74	4.14667
GWHGBAOS014622	55.7933	55.6	48.8367	24.33	97.61	57.1733	50.52	38.19	26.15	150.32
GWHGBAOS004497	71.9567	71.55	81.4567	150.317	120.843	78.58	71.08	85.3767	131.927	111.393
GWHGBAOS000718	23.4067	18.2167	20.2667	27.7767	59.7867	21.3767	20.6633	23.6333	28.89	150.233
GWHGBAOS033037	70.9133	72.4633	103.18	150.223	112.407	71.5333	88.1267	102.4	134.48	131.183
GWHGBAOS010810	103.797	120.09	122.163	49.7133	35.1967	150.17	104.42	71.78	54.94	44.1733
GWHGBAOS040502	17.1567	107.95	150.083	43.3967	22.46	89.7267	130.857	90.4433	51.0767	38.0233
GWHGBAOS006195	0	0.0133333	0	42.0067	150.03	0.0566667	0	0.41	46.96	52.9567
GWHGBAOS010803	108.987	121.47	144.413	144.427	77.1033	149.933	136.03	124.51	129.933	79.3067
GWHGBAOS005702	63.7967	58.12	87.95	149.93	47.7867	50.2833	74.6133	94.52	145.993	67.4533
GWHGBAOS028211	71.7667	69.1167	120.687	149.89	53.15	61.6567	89.8033	107.633	127.077	55.32
GWHGBAOS033130	104.553	90.7967	134.677	69.46	78.1733	90.96	124.853	149.883	51.54	101.127
GWHGBAOS016093	114.097	143.397	132.827	134.887	113.817	149.763	141.657	129.393	133.793	119.203
GWHGBAOS034834	132.693	149.73	71.51	10.2133	74.91	138.153	79.1833	31.1633	12.2767	28.6033
GWHGBAOS003753	140.513	144.18	128.437	37.9867	21.8733	149.713	119.69	69.66	42.38	26.9867
GWHGBAOS020849	8.35333	7.23333	11.9433	24.4333	106.923	7.24667	10.2367	17.9367	17.9533	149.647
GWHGBAOS002218	35.7533	38.4833	69.0367	149.503	52.19	32.9033	48.17	76.26	125.25	51.4233
GWHGBAOS035381	77.2333	63.1767	73.98	102.853	149.487	54.3467	63.72	87.3333	104.037	136.397
GWHGBAOS015716	104.187	121.59	132.5	115.397	43.2667	113.153	147.81	149.48	109.763	48.7667
GWHGBAOS042331	18.71	17.2167	17.7367	57.4433	105.323	11	20.3333	25.96	47.2767	149.207
GWHGBAOS035224	123.393	102.563	99.7433	17.31	2.97	142.223	149.093	80.8333	24.7067	7.89667
GWHGBAOS033392	0	0	0	0	149.05	0	0	0	0	91.2
GWHGBAOS036113	30.56	30.07	32.4733	80.49	149.017	27.7567	30.0067	30.21	91.9	124.737
GWHGBAOS019981	15.4967	12.92	14.9933	18.43	71.98	24.9033	19.64	23.3767	23.9233	148.743
GWHGBAOS042552	73.9667	87.7933	119.96	148.697	39.2033	75.0733	97.4833	113.233	133.333	45.6233
GWHGBAOS023198	146.737	143.68	83.0467	2.21	0.1	148.657	122.743	38.3967	2.42	0.143333
GWHGBAOS001547	106.077	123.363	113.11	59.9667	44.29	148.553	97.7667	68.72	56.86	54.39
GWHGBAOS003915	89.73	105.937	118.91	66.4567	79.6	148.38	100.827	75.4567	67.8667	97.8567
GWHGBAOS004401	31.4433	24.8467	22	95.3133	119.367	22.43	35.0533	58.9767	90.7267	148.35
GWHGBAOS004834	96.0767	132.15	83.6233	57.5233	88.71	148.33	113.35	91.07	89.3733	62.4767
GWHGBAOS010510	88.18	110.97	85.4533	28.41	55.0333	148.173	89.3867	40.3867	28.2967	58.6467
GWHGBAOS018300	47.3733	46.77	51.3333	97.7467	127.437	44.87	44.0267	44.2233	83.6867	148.167
GWHGBAOS027118	49.3467	130.343	132.057	124.04	51.52	121.59	148.12	125.54	119.387	51.3133
GWHGBAOS006685	0.42	0.183333	0.16	13.9933	148.113	0.48	0.233333	0.643333	16.2067	55.0033
GWHGBAOS038487	77.16	68.8267	55.3833	69.2933	148.097	84.3233	72.5967	71.43	76.3433	94.26
GWHGBAOS016166	4.71667	5.22333	2.32667	19.5067	52.6833	4.55	2.94667	2.41667	25.89	147.91
GWHGBAOS009943	113.14	127.66	115.407	86.9233	55.04	147.88	126.963	91.43	73.7633	66.5133
GWHGBAOS005238	117.123	120.227	121.043	55.4933	55.8233	147.77	137.357	91.1867	49.8967	53.3033
GWHGBAOS011340	147.69	76.91	31.7833	8.04333	2.85	110.433	29.2533	24.1633	13.8767	1.45667
GWHGBAOS000843	0.246667	0.106667	0.0366667	14.9733	147.603	0.0733333	0	0.0366667	25.3833	99.8167
GWHGBAOS039910	12.1867	13.3867	5.45667	13.4333	147.6	15.41	9.87	8.64	18.3267	98.1967
GWHGBAOS010570	92.4667	105.897	137.557	127.607	56.8467	100.307	130.313	147.487	129.583	73.4767
GWHGBAOS002194	147.467	116.3	94.2433	24.8833	9.15667	122.15	102.18	68.7933	52.5667	8.97667
GWHGBAOS026174	123.08	147.467	87.44	137.18	101.74	116.817	93.2367	75.97	130.73	133.86
GWHGBAOS018129	40.05	46.99	59.68	103.68	25.0733	34.8367	48.9733	53.82	147.38	20.2467
GWHGBAOS016249	0	53.9033	65.7033	147.223	68.39	40.7833	57.5433	78.0067	123.797	89.18
GWHGBAOS002712	75.5333	71.4233	66.2467	102.253	121.803	76.3667	67.92	65.9467	86.47	147.03
GWHGBAOS007722	110.74	134.94	85.26	57.6467	107.2	114.453	81.2	47.7667	55.93	146.997
GWHGBAOS037930	102.87	89.8833	105.607	142.31	72.2333	79.5867	111.57	146.92	119.333	90.64
GWHGBAOS028749	52.05	70.34	64.6567	107.127	122.537	71.5467	62.9167	68.5767	109.593	146.843
GWHGBAOS028270	18.9667	36.3267	9.01667	50.2533	112.64	28.6433	12.0233	23.6167	69.9967	146.773
GWHGBAOS026452	0	100.06	146.68	116.797	90.0833	130.127	130.473	123.11	99.8767	73.2833
GWHGBAOS013658	9.24667	7.03333	9.11333	146.597	44.2933	5.83667	10.32	12.24	26.8833	42.7633
GWHGBAOS006399	126.413	146.407	104.58	120.79	90.5767	121.88	132.03	133.1	96.12	103.66
GWHGBAOS011760	41.5567	51.8333	56.0733	146.393	71.8167	40.5567	57.7333	71.9933	121.287	134.823
GWHGBAOS005589	19.7867	15.2267	21.11	84.0067	146.37	10.7433	15.3467	17.2433	84.47	131.627
GWHGBAOS039960	146.353	1.79	0.14	0.0533333	0	0.41	0.153333	0.0266667	0.07	0.08
GWHGBAOS015657	4.29667	4.07667	0.963333	30.6933	122.837	3.82333	1.75	1.96	27.3633	146.297
GWHGBAOS033240	23.3333	30.49	47.9433	146.24	113.193	23.27	29.8267	82.2767	137.03	112.27
GWHGBAOS038338	85.02	133.833	146.233	108.847	35.1933	135.947	143.637	136.57	105.653	45.4767
GWHGBAOS021380	106.163	69.7667	64.06	64.42	141.47	69.3133	64.9867	72.11	79.6667	146.143
GWHGBAOS007134	27.1467	92.2367	123.617	137.75	30.7933	72.0033	108.45	146.093	98.9567	82.75
GWHGBAOS013074	90.97	118.13	96.0533	38.7367	39.8767	145.737	96.4933	57.2233	40.9033	49.83
GWHGBAOS008866	95.1533	108.897	113.79	35.6033	21.37	145.517	89.5133	48.5733	37.1833	25.4633
GWHGBAOS040887	0.52	121.553	93.4267	47.6567	68.2367	145.413	80.8133	42.1433	50.52	76.61
GWHGBAOS039302	122.023	110.503	90.3533	44.32	54.82	145.227	106.687	74.8267	48.07	48.6233
GWHGBAOS007771	145.187	56.7033	15.0533	7.53333	7.56667	30.5733	37.4133	16.12	27.5433	14.3267
GWHGBAOS023239	113.59	133.62	92.93	74.5933	41.8167	145.147	91.4633	70.99	86.1	56.6167
GWHGBAOS001310	93.19	95.1867	143.883	104.27	37.4233	145.033	101.857	83.3933	104.853	51.2167
GWHGBAOS003241	99.7467	93.2167	80.9433	90.2733	144.99	97.32	81.4833	65.2133	94.1567	114.577
GWHGBAOS010249	19.3367	16.02	5.83333	23.2267	144.99	11.9233	7.79333	4.30333	20.4	111.433
GWHGBAOS005893	73.5	89.34	128.683	50.17	5.35	106.24	99.3633	144.893	59.5067	7.81333
GWHGBAOS014312	50.92	51.49	77.14	139.383	105.197	53.3467	46.2333	76.3233	144.59	100.393
GWHGBAOS015751	118.067	110.103	144.503	23.4733	10.2367	118.263	119.857	113.073	58.9867	9.45667
GWHGBAOS037709	32.2	27.7367	35.4033	144.427	66.19	20.66	32.6333	67.08	124.03	74.2267
GWHGBAOS041000	144.42	125.23	141.627	84.6833	77.82	98.6933	117.583	131.947	109.333	139.267
GWHGBAOS025586	139.82	144.397	120.42	73.0933	69.79	143.323	120.6	82.9733	77.8867	78.68
GWHGBAOS029036	54.6133	48.2867	22.55	36.6833	127.953	40.34	34.0967	21.5467	34.4233	144.177
GWHGBAOS022944	50.8667	37.8433	42.7167	144.17	21.4067	35.37	55.5433	127.74	111.34	20.5867
GWHGBAOS028573	46.9467	48.2667	101.8	144.107	39.92	37.4433	67.59	114.893	111.383	37.7267
GWHGBAOS042120	115.087	122.75	134.257	133.997	83.8367	112.6	144.083	130.32	116.467	103.993
GWHGBAOS018309	2.26667	1.33333	5.23	19.42	144.05	1.80333	2.44333	8.66	19.6067	105.007
GWHGBAOS030770	121.747	144.03	105.347	71.54	132.857	141.73	116.19	85.0867	68.5133	111.01
GWHGBAOS012601	123.537	144.02	119.14	4.30333	0.496667	98.6333	87.6367	40.0467	4.66	0.45
GWHGBAOS009684	74.0533	99.26	78.6633	22.78	24.4067	144.013	75.6333	36.3933	26.4133	31.1033
GWHGBAOS005126	44.1667	43.1667	66.0833	144	49.4267	33.54	51.8767	84.8367	125.307	62.19
GWHGBAOS023456	0.316667	0.39	0.16	0.44	143.977	0.42	0.08	0.0266667	2.61333	56.0633
GWHGBAOS036307	111.73	135.81	125.177	102.097	97.98	143.887	125.98	103.33	104.917	98.5833
GWHGBAOS010133	0.9	1.81	0.81	62.0267	143.64	0.0866667	0.46	1.43	12.47	64.91
GWHGBAOS038468	74.1567	68.3633	55.1533	27.7933	50.3	62.5167	41.1633	32.1267	52.9433	143.62
GWHGBAOS035423	2.56333	2.36	1.27	20.1733	143.617	2.48667	0.716667	0.723333	17.96	93.6467
GWHGBAOS026033	113.157	127.57	110.497	74.5033	84.4033	143.54	106.847	95.1133	82.4233	82.7033
GWHGBAOS005864	134.69	129.487	104.22	12.3867	1.03333	143.527	110.003	60.02	16.49	1.41
GWHGBAOS028036	0	0	0.11	143.38	0.253333	0	0.0366667	0.0733333	3.63667	0.326667
GWHGBAOS023248	13.8	13.4267	32.3667	138.287	5.69333	5.63667	20.3567	137.203	143.32	14.6067
GWHGBAOS008453	143.317	136.107	77.33	33.83	27.1533	130.587	86.3733	52.9467	33.73	33.2767
GWHGBAOS001398	100.537	101.727	98.6367	118.99	134.313	100.4	96.5033	100.397	143.243	120.397
GWHGBAOS030185	139.73	109.71	125.953	96.4767	78.96	143.197	115.65	91.63	79.54	69.78
GWHGBAOS031972	27.28	35.7233	34.4067	68.95	124.997	33.5833	30.8433	30.5733	78.9367	143.177
GWHGBAOS015672	83.39	121.463	143.147	108.097	64.2667	123.847	109.47	113.487	141.42	63.8567
GWHGBAOS004668	109.75	97.13	78.2833	88.2367	143.137	90.1333	88.48	77.3433	89.49	132.173
GWHGBAOS008859	53.7633	86.5467	143.08	37.73	3.83667	108.187	125.483	126.927	40.2	5.56
GWHGBAOS000240	42.4433	40.4067	33.9467	44.9067	143.07	36.25	35.7033	36.3267	57.64	103.893
GWHGBAOS012830	34.0533	35.1	30.2033	95.9233	109.027	31.7233	37.0633	51.1567	98.3	143.03
GWHGBAOS009026	143.023	32.62	29.51	14.0933	16.8767	40.4733	25.8267	15.0933	16.3633	8.72333
GWHGBAOS020546	28.48	84.0267	103.927	43.17	40.2233	142.887	109.097	51.5833	54.0933	49.5633
GWHGBAOS020089	98.4067	117.34	124.177	64.0033	50.67	142.793	109.36	68.4233	55.7967	70.1233
GWHGBAOS021740	42.2633	45.6067	142.687	128.347	7.20667	31.13	60.5333	102.143	105.733	14.27
GWHGBAOS030222	94.8533	97.5667	111.963	142.68	97.9933	92.9067	99.93	123.8	138.807	96.8533
GWHGBAOS014011	8.69333	8.78	6.94	33.4467	139.49	6.94	5.22667	11.8333	40.81	142.623
[truncated: 29,238 more rows]

## Sheet: Coexpression genes
PpPPR2|PpPPR60	PpPPR97	PpPPR115
GWHGBAOS000175	GWHGBAOS015175	GWHGBAOS000685
GWHGBAOS000202	GWHGBAOS000048	GWHGBAOS001829
GWHGBAOS000257	GWHGBAOS000075	GWHGBAOS001895
GWHGBAOS000293	GWHGBAOS000922	GWHGBAOS002072
GWHGBAOS000447	GWHGBAOS000994	GWHGBAOS002606
GWHGBAOS000501	GWHGBAOS001068	GWHGBAOS002930
GWHGBAOS000520	GWHGBAOS001070	GWHGBAOS003276
GWHGBAOS000563	GWHGBAOS001131	GWHGBAOS004435
GWHGBAOS000576	GWHGBAOS001139	GWHGBAOS004645
GWHGBAOS000612	GWHGBAOS001703	GWHGBAOS004683
GWHGBAOS000764	GWHGBAOS001986	GWHGBAOS005052
GWHGBAOS000999	GWHGBAOS001993	GWHGBAOS006512
GWHGBAOS001023	GWHGBAOS001995	GWHGBAOS007840
GWHGBAOS001087	GWHGBAOS001996	GWHGBAOS010647
GWHGBAOS001240	GWHGBAOS001997	GWHGBAOS011243
GWHGBAOS001248	GWHGBAOS002186	GWHGBAOS011635
GWHGBAOS001333	GWHGBAOS002300	GWHGBAOS014405
GWHGBAOS001354	GWHGBAOS002707	GWHGBAOS018185
GWHGBAOS001357	GWHGBAOS003416	GWHGBAOS020683
GWHGBAOS001665	GWHGBAOS005091	GWHGBAOS021702
GWHGBAOS001694	GWHGBAOS005221	GWHGBAOS021745
GWHGBAOS001695	GWHGBAOS005422	GWHGBAOS021880
GWHGBAOS001754	GWHGBAOS007068	GWHGBAOS022828
GWHGBAOS001828	GWHGBAOS007244	GWHGBAOS023054
GWHGBAOS002043	GWHGBAOS007245	GWHGBAOS023090
GWHGBAOS002060	GWHGBAOS007246	GWHGBAOS024204
GWHGBAOS002326	GWHGBAOS007252	GWHGBAOS024658
GWHGBAOS002442	GWHGBAOS007425	GWHGBAOS026208
GWHGBAOS002482	GWHGBAOS007466	GWHGBAOS028211
GWHGBAOS002561	GWHGBAOS007469	GWHGBAOS028405
GWHGBAOS002563	GWHGBAOS007727	GWHGBAOS028559
GWHGBAOS002567	GWHGBAOS007728	GWHGBAOS029609
GWHGBAOS002628	GWHGBAOS007729	GWHGBAOS032190
GWHGBAOS002677	GWHGBAOS007810	GWHGBAOS034746
GWHGBAOS002826	GWHGBAOS007999	GWHGBAOS034922
GWHGBAOS002974	GWHGBAOS008083	GWHGBAOS035223
GWHGBAOS003575	GWHGBAOS008153	GWHGBAOS036655
GWHGBAOS003737	GWHGBAOS008155	GWHGBAOS037027
GWHGBAOS003999	GWHGBAOS008158	GWHGBAOS037125
GWHGBAOS004084	GWHGBAOS008169	GWHGBAOS037468
GWHGBAOS004158	GWHGBAOS008293	GWHGBAOS037472
GWHGBAOS004204	GWHGBAOS008362	GWHGBAOS037771
GWHGBAOS005119	GWHGBAOS008367	GWHGBAOS037775
GWHGBAOS005124	GWHGBAOS008747	GWHGBAOS037786
GWHGBAOS005401	GWHGBAOS008789	GWHGBAOS038450
GWHGBAOS005471	GWHGBAOS008834	GWHGBAOS039518
GWHGBAOS005553	GWHGBAOS008848	GWHGBAOS041615
GWHGBAOS005584	GWHGBAOS008851	GWHGBAOS018737
GWHGBAOS005622	GWHGBAOS008947	GWHGBAOS009722
GWHGBAOS005640	GWHGBAOS008948	GWHGBAOS015837
GWHGBAOS005648	GWHGBAOS009024	GWHGBAOS032605
GWHGBAOS006320	GWHGBAOS009108
GWHGBAOS006377	GWHGBAOS009301
GWHGBAOS007021	GWHGBAOS009340
GWHGBAOS007072	GWHGBAOS009379
GWHGBAOS007074	GWHGBAOS009382
GWHGBAOS007082	GWHGBAOS009745
GWHGBAOS007090	GWHGBAOS010079
GWHGBAOS007309	GWHGBAOS010083
GWHGBAOS007444	GWHGBAOS010169
GWHGBAOS007447	GWHGBAOS010172
GWHGBAOS007479	GWHGBAOS010325
GWHGBAOS007600	GWHGBAOS010326
GWHGBAOS007632	GWHGBAOS010329
GWHGBAOS007749	GWHGBAOS010842
GWHGBAOS007769	GWHGBAOS010843
GWHGBAOS007996	GWHGBAOS010844
GWHGBAOS008061	GWHGBAOS010881
GWHGBAOS008107	GWHGBAOS010887
GWHGBAOS008267	GWHGBAOS010889
GWHGBAOS008306	GWHGBAOS010892
GWHGBAOS008436	GWHGBAOS010899
GWHGBAOS008538	GWHGBAOS010932
GWHGBAOS008656	GWHGBAOS010933
GWHGBAOS008792	GWHGBAOS010935
GWHGBAOS008954	GWHGBAOS010936
GWHGBAOS008995	GWHGBAOS010938
GWHGBAOS009268	GWHGBAOS010940
GWHGBAOS009296	GWHGBAOS010941
GWHGBAOS009478	GWHGBAOS010944
GWHGBAOS009624	GWHGBAOS010947
GWHGBAOS009705	GWHGBAOS010948
GWHGBAOS010071	GWHGBAOS010953
GWHGBAOS010092	GWHGBAOS010954
GWHGBAOS010119	GWHGBAOS010963
GWHGBAOS010289	GWHGBAOS010970
GWHGBAOS010366	GWHGBAOS010973
GWHGBAOS011181	GWHGBAOS010974
GWHGBAOS011777	GWHGBAOS010976
GWHGBAOS011937	GWHGBAOS010977
GWHGBAOS012037	GWHGBAOS011099
GWHGBAOS012051	GWHGBAOS011109
GWHGBAOS012222	GWHGBAOS011110
GWHGBAOS012298	GWHGBAOS011113
GWHGBAOS012493	GWHGBAOS011114
GWHGBAOS012786	GWHGBAOS011699
GWHGBAOS013042	GWHGBAOS011857
GWHGBAOS013160	GWHGBAOS011858
GWHGBAOS013370	GWHGBAOS011866
GWHGBAOS013377	GWHGBAOS011869
GWHGBAOS013948	GWHGBAOS011870
GWHGBAOS014022	GWHGBAOS011871
GWHGBAOS014096	GWHGBAOS011876
GWHGBAOS014152	GWHGBAOS011877
GWHGBAOS014241	GWHGBAOS011882
GWHGBAOS014249	GWHGBAOS011940
GWHGBAOS014289	GWHGBAOS013683
GWHGBAOS014339	GWHGBAOS013694
GWHGBAOS014398	GWHGBAOS013695
GWHGBAOS014628	GWHGBAOS013698
GWHGBAOS014672	GWHGBAOS013704
GWHGBAOS014700	GWHGBAOS013709
GWHGBAOS015147	GWHGBAOS013727
GWHGBAOS015199	GWHGBAOS013751
GWHGBAOS015205	GWHGBAOS013753
GWHGBAOS015726	GWHGBAOS013757
GWHGBAOS015746	GWHGBAOS013941
GWHGBAOS015781	GWHGBAOS013942
GWHGBAOS015870	GWHGBAOS016184
GWHGBAOS015897	GWHGBAOS016421
GWHGBAOS015986	GWHGBAOS017923
GWHGBAOS015991	GWHGBAOS017925
GWHGBAOS016038	GWHGBAOS017940
GWHGBAOS016119	GWHGBAOS018047
GWHGBAOS016208	GWHGBAOS019114
GWHGBAOS016221	GWHGBAOS019244
GWHGBAOS016222	GWHGBAOS019669
GWHGBAOS016255	GWHGBAOS021018
GWHGBAOS016272	GWHGBAOS021919
GWHGBAOS016357	GWHGBAOS022126
GWHGBAOS016385	GWHGBAOS022128
GWHGBAOS016435	GWHGBAOS022517
GWHGBAOS016437	GWHGBAOS023192
GWHGBAOS016597	GWHGBAOS023231
GWHGBAOS016656	GWHGBAOS025237
GWHGBAOS016746	GWHGBAOS025238
GWHGBAOS016757	GWHGBAOS025298
GWHGBAOS016881	GWHGBAOS025998
GWHGBAOS017076	GWHGBAOS026419
GWHGBAOS017316	GWHGBAOS026446
GWHGBAOS017329	GWHGBAOS026459
GWHGBAOS017359	GWHGBAOS026462
GWHGBAOS017848	GWHGBAOS026489
GWHGBAOS017993	GWHGBAOS026490
GWHGBAOS018280	GWHGBAOS026491
GWHGBAOS018727	GWHGBAOS026492
GWHGBAOS018782	GWHGBAOS026493
GWHGBAOS018901	GWHGBAOS026520
GWHGBAOS019021	GWHGBAOS026528
GWHGBAOS019321	GWHGBAOS026550
GWHGBAOS019443	GWHGBAOS026551
GWHGBAOS019554	GWHGBAOS026552
GWHGBAOS019611	GWHGBAOS026555
GWHGBAOS019617	GWHGBAOS026564
GWHGBAOS019661	GWHGBAOS026566
GWHGBAOS019693	GWHGBAOS026569
GWHGBAOS019833	GWHGBAOS026573
GWHGBAOS019838	GWHGBAOS026574
GWHGBAOS020235	GWHGBAOS026575
GWHGBAOS020521	GWHGBAOS026579
GWHGBAOS020722	GWHGBAOS026637
GWHGBAOS020900	GWHGBAOS026642
GWHGBAOS021048	GWHGBAOS026645
GWHGBAOS021146	GWHGBAOS026646
GWHGBAOS021157	GWHGBAOS026687
GWHGBAOS021199	GWHGBAOS026688
GWHGBAOS021210	GWHGBAOS026689
GWHGBAOS021234	GWHGBAOS028099
GWHGBAOS021250	GWHGBAOS029205
GWHGBAOS021269	GWHGBAOS029611
GWHGBAOS021349	GWHGBAOS031450
GWHGBAOS021406	GWHGBAOS031451
GWHGBAOS021432	GWHGBAOS031452
GWHGBAOS021788	GWHGBAOS031453
GWHGBAOS022053	GWHGBAOS031455
GWHGBAOS022242	GWHGBAOS031458
GWHGBAOS022325	GWHGBAOS031461
GWHGBAOS022428	GWHGBAOS031586
GWHGBAOS022599	GWHGBAOS032805
GWHGBAOS022652	GWHGBAOS032828
GWHGBAOS022748	GWHGBAOS032837
GWHGBAOS022764	GWHGBAOS032860
GWHGBAOS022917	GWHGBAOS032934
GWHGBAOS023179	GWHGBAOS033142
GWHGBAOS023213	GWHGBAOS033143
GWHGBAOS023351	GWHGBAOS033144
GWHGBAOS023569	GWHGBAOS033145
GWHGBAOS023882	GWHGBAOS033147
GWHGBAOS024054	GWHGBAOS033151
GWHGBAOS024256	GWHGBAOS033197
GWHGBAOS024440	GWHGBAOS033204
GWHGBAOS024613	GWHGBAOS033446
GWHGBAOS024982	GWHGBAOS033447
GWHGBAOS025082	GWHGBAOS033448
GWHGBAOS025165	GWHGBAOS033476
GWHGBAOS025167	GWHGBAOS033481
GWHGBAOS025242	GWHGBAOS033490
GWHGBAOS025325	GWHGBAOS033492
GWHGBAOS025369	GWHGBAOS033549
GWHGBAOS025448	GWHGBAOS033550
GWHGBAOS025974	GWHGBAOS033553
GWHGBAOS025987	GWHGBAOS033563
GWHGBAOS026004	GWHGBAOS033571
GWHGBAOS026345	GWHGBAOS033574
GWHGBAOS026369	GWHGBAOS033575
GWHGBAOS026426	GWHGBAOS033577
GWHGBAOS026488	GWHGBAOS033950
GWHGBAOS026581	GWHGBAOS034015
GWHGBAOS026602	GWHGBAOS034555
GWHGBAOS026692	GWHGBAOS034559
GWHGBAOS026834	GWHGBAOS034564
GWHGBAOS026968	GWHGBAOS034597
GWHGBAOS027044	GWHGBAOS034598
GWHGBAOS027087	GWHGBAOS034604
GWHGBAOS027154	GWHGBAOS034638
GWHGBAOS027200	GWHGBAOS034641
GWHGBAOS027373	GWHGBAOS034642
GWHGBAOS027378	GWHGBAOS034644
GWHGBAOS027761	GWHGBAOS034646
GWHGBAOS028030	GWHGBAOS034651
GWHGBAOS028065	GWHGBAOS034669
GWHGBAOS028140	GWHGBAOS034670
GWHGBAOS028469	GWHGBAOS034671
GWHGBAOS028939	GWHGBAOS035569
GWHGBAOS028982	GWHGBAOS035647
GWHGBAOS029016	GWHGBAOS035661
GWHGBAOS029124	GWHGBAOS035662
GWHGBAOS029160	GWHGBAOS035695
GWHGBAOS029228	GWHGBAOS035820
GWHGBAOS029405	GWHGBAOS035822
GWHGBAOS029430	GWHGBAOS035824
GWHGBAOS029692	GWHGBAOS035827
GWHGBAOS029710	GWHGBAOS035829
GWHGBAOS029717	GWHGBAOS035830
GWHGBAOS029801	GWHGBAOS035831
GWHGBAOS029809	GWHGBAOS035847
GWHGBAOS029814	GWHGBAOS035862
GWHGBAOS029897	GWHGBAOS035968
GWHGBAOS029963	GWHGBAOS036270
GWHGBAOS029964	GWHGBAOS036356
GWHGBAOS030348	GWHGBAOS036412
GWHGBAOS030515	GWHGBAOS036505
GWHGBAOS030518	GWHGBAOS036520
GWHGBAOS030720	GWHGBAOS036523
GWHGBAOS031440	GWHGBAOS036532
GWHGBAOS031463	GWHGBAOS036533
GWHGBAOS031500	GWHGBAOS036546
GWHGBAOS031521	GWHGBAOS038059
GWHGBAOS031524	GWHGBAOS038776
GWHGBAOS031529	GWHGBAOS039336
GWHGBAOS031531	GWHGBAOS039343
GWHGBAOS031532	GWHGBAOS039360
GWHGBAOS031537	GWHGBAOS039362
GWHGBAOS031538	GWHGBAOS039371
GWHGBAOS031627	GWHGBAOS039372
GWHGBAOS031661	GWHGBAOS039578
GWHGBAOS031664	GWHGBAOS039639
GWHGBAOS031673	GWHGBAOS039919
GWHGBAOS031806	GWHGBAOS039935
GWHGBAOS032095	GWHGBAOS039936
GWHGBAOS032502	GWHGBAOS039960
GWHGBAOS032530	GWHGBAOS039964
GWHGBAOS032798	GWHGBAOS039966
GWHGBAOS032946	GWHGBAOS040220
GWHGBAOS033199	GWHGBAOS040223
GWHGBAOS033260	GWHGBAOS040256
GWHGBAOS033465	GWHGBAOS040287
GWHGBAOS033579	GWHGBAOS040289
GWHGBAOS033608	GWHGBAOS040290
GWHGBAOS033610	GWHGBAOS040291
GWHGBAOS033701	GWHGBAOS040307
GWHGBAOS033801	GWHGBAOS040318
GWHGBAOS033964	GWHGBAOS040321
GWHGBAOS033981	GWHGBAOS040323
GWHGBAOS033984	GWHGBAOS040324
GWHGBAOS034047	GWHGBAOS040325
GWHGBAOS034083	GWHGBAOS040326
GWHGBAOS034303	GWHGBAOS040338
GWHGBAOS034309	GWHGBAOS040339
GWHGBAOS034342	GWHGBAOS040340
GWHGBAOS034393	GWHGBAOS040342
GWHGBAOS034398	GWHGBAOS040351
GWHGBAOS034485	GWHGBAOS040352
GWHGBAOS034536	GWHGBAOS040385
GWHGBAOS034724	GWHGBAOS040406
GWHGBAOS034824	GWHGBAOS040579
GWHGBAOS035263	GWHGBAOS040586
GWHGBAOS035573	GWHGBAOS040588
GWHGBAOS035629	GWHGBAOS040591
GWHGBAOS035672	GWHGBAOS040618
GWHGBAOS036398	GWHGBAOS040774
GWHGBAOS036444	GWHGBAOS040778
GWHGBAOS036637	GWHGBAOS040791
GWHGBAOS036799	GWHGBAOS040792
GWHGBAOS036857	GWHGBAOS040799
GWHGBAOS036883	GWHGBAOS040930
GWHGBAOS038243	GWHGBAOS041002
GWHGBAOS038323	GWHGBAOS041010
GWHGBAOS038385	GWHGBAOS041014
GWHGBAOS038445	GWHGBAOS041064
GWHGBAOS038491	GWHGBAOS041114
GWHGBAOS039027	GWHGBAOS041146
GWHGBAOS039179	GWHGBAOS041327
GWHGBAOS039745	GWHGBAOS041364
GWHGBAOS039747	GWHGBAOS041391
GWHGBAOS039754	GWHGBAOS041397
GWHGBAOS039757	GWHGBAOS041399
GWHGBAOS039794	GWHGBAOS041745
GWHGBAOS040033	GWHGBAOS041746
GWHGBAOS040073	GWHGBAOS041750
GWHGBAOS040077	GWHGBAOS041842
GWHGBAOS040080	GWHGBAOS041927
GWHGBAOS040250	GWHGBAOS041934
GWHGBAOS040254	GWHGBAOS042080
GWHGBAOS040389	GWHGBAOS042081
GWHGBAOS040519	GWHGBAOS042109
GWHGBAOS040524	GWHGBAOS042110
GWHGBAOS040525	GWHGBAOS042113
GWHGBAOS040657	GWHGBAOS042116
GWHGBAOS040661	GWHGBAOS042152
GWHGBAOS040698	GWHGBAOS042457
GWHGBAOS040928	GWHGBAOS042460
GWHGBAOS041301	GWHGBAOS042465
GWHGBAOS041427	GWHGBAOS000160
GWHGBAOS041551	GWHGBAOS001540
GWHGBAOS041582	GWHGBAOS001767
GWHGBAOS041604	GWHGBAOS001876
GWHGBAOS041744	GWHGBAOS001908
GWHGBAOS041747	GWHGBAOS001991
GWHGBAOS042115	GWHGBAOS001992
GWHGBAOS042150	GWHGBAOS002066
GWHGBAOS042185	GWHGBAOS002208
GWHGBAOS042218	GWHGBAOS002255
GWHGBAOS001593	GWHGBAOS002727
GWHGBAOS000473	GWHGBAOS003424
GWHGBAOS001156	GWHGBAOS005060
GWHGBAOS001401	GWHGBAOS005509
GWHGBAOS001548	GWHGBAOS005988
GWHGBAOS001650	GWHGBAOS006580
GWHGBAOS003630	GWHGBAOS007240
GWHGBAOS004109	GWHGBAOS007280
GWHGBAOS005467	GWHGBAOS007400
GWHGBAOS005704	GWHGBAOS007601
GWHGBAOS006380	GWHGBAOS007726
GWHGBAOS008128	GWHGBAOS007752
GWHGBAOS008777	GWHGBAOS007795
GWHGBAOS008876	GWHGBAOS007997
GWHGBAOS008886	GWHGBAOS007998
GWHGBAOS011440	GWHGBAOS008154
GWHGBAOS011951	GWHGBAOS008165
GWHGBAOS012735	GWHGBAOS008292
GWHGBAOS015183	GWHGBAOS008541
GWHGBAOS016218	GWHGBAOS008665
GWHGBAOS017924	GWHGBAOS008720
GWHGBAOS018955	GWHGBAOS008794
GWHGBAOS019075	GWHGBAOS008835
GWHGBAOS019610	GWHGBAOS008836
GWHGBAOS020072	GWHGBAOS009111
GWHGBAOS020537	GWHGBAOS009570
GWHGBAOS021454	GWHGBAOS009769
GWHGBAOS021889	GWHGBAOS010327
GWHGBAOS022484	GWHGBAOS010328
GWHGBAOS022551	GWHGBAOS010937
GWHGBAOS023228	GWHGBAOS010939
GWHGBAOS023424	GWHGBAOS010943
GWHGBAOS024018	GWHGBAOS010975
GWHGBAOS024978	GWHGBAOS011101
GWHGBAOS024979	GWHGBAOS011854
GWHGBAOS024981	GWHGBAOS011860
GWHGBAOS026267	GWHGBAOS011867
GWHGBAOS026502	GWHGBAOS012737
GWHGBAOS026805	GWHGBAOS012834
GWHGBAOS026977	GWHGBAOS013984
GWHGBAOS027215	GWHGBAOS018085
GWHGBAOS028476	GWHGBAOS018872
GWHGBAOS028528	GWHGBAOS019482
GWHGBAOS028966	GWHGBAOS019847
GWHGBAOS029226	GWHGBAOS020332
GWHGBAOS029629	GWHGBAOS020803
GWHGBAOS031895	GWHGBAOS021615
GWHGBAOS036047	GWHGBAOS022129
GWHGBAOS036263	GWHGBAOS022150
GWHGBAOS036745	GWHGBAOS022490
GWHGBAOS039147	GWHGBAOS024882
GWHGBAOS039533	GWHGBAOS024938
GWHGBAOS040989	GWHGBAOS024973
GWHGBAOS041254	GWHGBAOS025157
GWHGBAOS041612	GWHGBAOS025161
GWHGBAOS042208	GWHGBAOS025471
GWHGBAOS042580	GWHGBAOS026486
GWHGBAOS005715	GWHGBAOS026494
GWHGBAOS000113	GWHGBAOS026544
GWHGBAOS000138	GWHGBAOS026553
GWHGBAOS000199	GWHGBAOS026679
GWHGBAOS000387	GWHGBAOS026800
GWHGBAOS000407	GWHGBAOS027251
GWHGBAOS000448	GWHGBAOS027529
GWHGBAOS000467	GWHGBAOS027917
GWHGBAOS000596	GWHGBAOS029395
GWHGBAOS000737	GWHGBAOS029606
GWHGBAOS000738	GWHGBAOS032116
GWHGBAOS000817	GWHGBAOS033150
GWHGBAOS000819	GWHGBAOS033189
GWHGBAOS000940	GWHGBAOS033190
GWHGBAOS000975	GWHGBAOS033298
GWHGBAOS000997	GWHGBAOS033387
GWHGBAOS001062	GWHGBAOS033407
GWHGBAOS001122	GWHGBAOS033410
GWHGBAOS001143	GWHGBAOS033445
GWHGBAOS001153	GWHGBAOS033451
GWHGBAOS001197	GWHGBAOS033483
GWHGBAOS001319	GWHGBAOS034310
GWHGBAOS001494	GWHGBAOS034596
GWHGBAOS001573	GWHGBAOS034599
GWHGBAOS001664	GWHGBAOS034645
GWHGBAOS001696	GWHGBAOS034666
GWHGBAOS001713	GWHGBAOS034672
GWHGBAOS001715	GWHGBAOS035832
GWHGBAOS001736	GWHGBAOS035834
GWHGBAOS001774	GWHGBAOS035853
GWHGBAOS001803	GWHGBAOS035881
GWHGBAOS001804	GWHGBAOS036272
GWHGBAOS001934	GWHGBAOS036340
GWHGBAOS001948	GWHGBAOS036536
GWHGBAOS001958	GWHGBAOS036583
GWHGBAOS001999	GWHGBAOS039961
GWHGBAOS002552	GWHGBAOS039968
GWHGBAOS002584	GWHGBAOS040320
GWHGBAOS002623	GWHGBAOS040322
GWHGBAOS002641	GWHGBAOS040343
GWHGBAOS003031	GWHGBAOS040543
GWHGBAOS003253	GWHGBAOS041012
GWHGBAOS003271	GWHGBAOS041013
GWHGBAOS003526	GWHGBAOS041373
GWHGBAOS004083	GWHGBAOS041491
GWHGBAOS004210	GWHGBAOS041492
GWHGBAOS004458	GWHGBAOS041859
GWHGBAOS004614	GWHGBAOS041891
GWHGBAOS004751	GWHGBAOS042074
GWHGBAOS004781	GWHGBAOS042117
GWHGBAOS004864	GWHGBAOS042462
GWHGBAOS004963
GWHGBAOS005099
GWHGBAOS005155
GWHGBAOS005492
GWHGBAOS005574
GWHGBAOS005638
GWHGBAOS005719
GWHGBAOS005756
GWHGBAOS005830
GWHGBAOS005942
GWHGBAOS006675
GWHGBAOS006823
GWHGBAOS006944
GWHGBAOS007118
GWHGBAOS007131
GWHGBAOS007165
GWHGBAOS007168
GWHGBAOS007204
GWHGBAOS007207
GWHGBAOS007226
GWHGBAOS007242
GWHGBAOS007270
GWHGBAOS007404
GWHGBAOS007432
GWHGBAOS007434
GWHGBAOS007465
GWHGBAOS007548
GWHGBAOS007583
GWHGBAOS007742
GWHGBAOS007771
GWHGBAOS007802
GWHGBAOS008056
GWHGBAOS008064
GWHGBAOS008130
GWHGBAOS008133
GWHGBAOS008138
GWHGBAOS008177
GWHGBAOS008246
GWHGBAOS008260
GWHGBAOS008363
GWHGBAOS008364
GWHGBAOS008369
GWHGBAOS008544
GWHGBAOS008627
GWHGBAOS008693
GWHGBAOS008699
GWHGBAOS008832
GWHGBAOS008839
GWHGBAOS008956
GWHGBAOS008998
GWHGBAOS009035
GWHGBAOS009044
GWHGBAOS009162
GWHGBAOS009174
GWHGBAOS009177
GWHGBAOS009243
GWHGBAOS009335
GWHGBAOS009339
GWHGBAOS009448
GWHGBAOS009466
GWHGBAOS009555
GWHGBAOS009670
GWHGBAOS009743
GWHGBAOS009744
GWHGBAOS009749
GWHGBAOS009786
GWHGBAOS009805
GWHGBAOS009846
GWHGBAOS009873
GWHGBAOS010100
GWHGBAOS010656
GWHGBAOS010871
GWHGBAOS010921
GWHGBAOS010950
GWHGBAOS011022
GWHGBAOS011157
GWHGBAOS011200
GWHGBAOS011340
GWHGBAOS011612
GWHGBAOS011696
GWHGBAOS011921
GWHGBAOS011975
GWHGBAOS012023
GWHGBAOS012052
GWHGBAOS012060
GWHGBAOS012142
GWHGBAOS012290
GWHGBAOS012294
GWHGBAOS012548
GWHGBAOS012550
GWHGBAOS012783
GWHGBAOS012919
GWHGBAOS013090
GWHGBAOS013513
GWHGBAOS013692
GWHGBAOS013773
GWHGBAOS013852
GWHGBAOS013945
GWHGBAOS013946
GWHGBAOS014015
GWHGBAOS014076
GWHGBAOS014131
GWHGBAOS014146
GWHGBAOS014154
GWHGBAOS014177
GWHGBAOS014352
GWHGBAOS014357
GWHGBAOS014513
GWHGBAOS014634
GWHGBAOS014796
GWHGBAOS014799
GWHGBAOS014894
GWHGBAOS015051
GWHGBAOS015081
GWHGBAOS015145
GWHGBAOS015150
GWHGBAOS015152
GWHGBAOS015155
GWHGBAOS015166
GWHGBAOS015188
GWHGBAOS015192
GWHGBAOS015544
GWHGBAOS015712
GWHGBAOS015768
GWHGBAOS015828
GWHGBAOS015833
GWHGBAOS015975
GWHGBAOS016040
GWHGBAOS016210
GWHGBAOS016213
GWHGBAOS016276
GWHGBAOS016303
GWHGBAOS016383
GWHGBAOS016386
GWHGBAOS016393
GWHGBAOS016524
GWHGBAOS016629
GWHGBAOS017789
GWHGBAOS018256
GWHGBAOS018285
GWHGBAOS018557
GWHGBAOS018757
GWHGBAOS018778
GWHGBAOS018796
GWHGBAOS018828
GWHGBAOS019283
GWHGBAOS019309
GWHGBAOS019335
GWHGBAOS019363
GWHGBAOS019367
GWHGBAOS019369
GWHGBAOS019377
GWHGBAOS019511
GWHGBAOS019545
GWHGBAOS019586
GWHGBAOS019771
GWHGBAOS020011
GWHGBAOS020250
GWHGBAOS020494
GWHGBAOS020543
GWHGBAOS020823
GWHGBAOS020924
GWHGBAOS020930
GWHGBAOS021060
GWHGBAOS021075
GWHGBAOS021266
GWHGBAOS021360
GWHGBAOS021639
GWHGBAOS021754
GWHGBAOS021969
GWHGBAOS022012
GWHGBAOS022020
GWHGBAOS022107
GWHGBAOS022257
GWHGBAOS022497
GWHGBAOS022520
GWHGBAOS022582
GWHGBAOS022592
GWHGBAOS022621
GWHGBAOS022665
GWHGBAOS022774
GWHGBAOS023154
GWHGBAOS023164
GWHGBAOS023426
GWHGBAOS023454
GWHGBAOS023522
GWHGBAOS023525
GWHGBAOS023577
GWHGBAOS023771
GWHGBAOS024280
GWHGBAOS024529
GWHGBAOS024615
GWHGBAOS024641
GWHGBAOS024696
GWHGBAOS024702
GWHGBAOS024748
GWHGBAOS024976
GWHGBAOS025077
GWHGBAOS025115
GWHGBAOS025141
GWHGBAOS025217
GWHGBAOS025249
GWHGBAOS025360
GWHGBAOS025426
GWHGBAOS025455
GWHGBAOS025464
GWHGBAOS025468
GWHGBAOS025625
GWHGBAOS025777
GWHGBAOS025979
GWHGBAOS026041
GWHGBAOS026155
GWHGBAOS026201
GWHGBAOS026421
GWHGBAOS026436
GWHGBAOS026482
GWHGBAOS026500
GWHGBAOS026532
GWHGBAOS026584
GWHGBAOS026684
GWHGBAOS026704
GWHGBAOS026759
GWHGBAOS026826
GWHGBAOS026844
GWHGBAOS026895
GWHGBAOS026938
GWHGBAOS026976
GWHGBAOS027068
GWHGBAOS027255
GWHGBAOS027527
GWHGBAOS027585
GWHGBAOS027613
GWHGBAOS027615
GWHGBAOS027668
GWHGBAOS027921
GWHGBAOS027996
GWHGBAOS028031
GWHGBAOS028079
GWHGBAOS028190
GWHGBAOS028344
GWHGBAOS028450
GWHGBAOS028495
GWHGBAOS028539
GWHGBAOS028816
GWHGBAOS028838
GWHGBAOS028894
GWHGBAOS029192
GWHGBAOS029197
GWHGBAOS029217
GWHGBAOS029223
GWHGBAOS029297
GWHGBAOS029498
GWHGBAOS029591
GWHGBAOS029798
GWHGBAOS029800
GWHGBAOS029824
GWHGBAOS029921
GWHGBAOS029966
GWHGBAOS030000
GWHGBAOS030221
GWHGBAOS030249
GWHGBAOS030267
GWHGBAOS030270
GWHGBAOS030323
GWHGBAOS030397
GWHGBAOS030502
GWHGBAOS030509
GWHGBAOS030523
GWHGBAOS030527
GWHGBAOS030540
GWHGBAOS030571
GWHGBAOS030659
GWHGBAOS031146
GWHGBAOS031410
GWHGBAOS031411
GWHGBAOS031412
GWHGBAOS031457
GWHGBAOS031534
GWHGBAOS031607
GWHGBAOS031690
GWHGBAOS031854
GWHGBAOS031899
GWHGBAOS032532
GWHGBAOS032718
GWHGBAOS032774
GWHGBAOS033161
GWHGBAOS033255
GWHGBAOS033488
GWHGBAOS033556
GWHGBAOS033613
GWHGBAOS033653
GWHGBAOS033736
GWHGBAOS033785
GWHGBAOS033786
GWHGBAOS033835
GWHGBAOS033869
GWHGBAOS033884
GWHGBAOS033959
GWHGBAOS033982
GWHGBAOS034088
GWHGBAOS034164
GWHGBAOS034200
GWHGBAOS034270
GWHGBAOS034305
GWHGBAOS034337
GWHGBAOS034437
GWHGBAOS034484
GWHGBAOS034510
GWHGBAOS034519
GWHGBAOS034554
GWHGBAOS034690
GWHGBAOS035425
GWHGBAOS035501
GWHGBAOS035527
GWHGBAOS035553
GWHGBAOS035648
GWHGBAOS035651
GWHGBAOS035653
GWHGBAOS035659
GWHGBAOS035690
GWHGBAOS035692
GWHGBAOS035851
GWHGBAOS035983
GWHGBAOS036123
GWHGBAOS036292
GWHGBAOS036357
GWHGBAOS036389
GWHGBAOS036526
GWHGBAOS036539
GWHGBAOS036700
GWHGBAOS036722
GWHGBAOS036825
GWHGBAOS036879
GWHGBAOS037039
GWHGBAOS037189
GWHGBAOS037194
GWHGBAOS037195
GWHGBAOS037205
GWHGBAOS037295
GWHGBAOS037355
GWHGBAOS037368
GWHGBAOS037509
GWHGBAOS037546
GWHGBAOS037653
GWHGBAOS037854
GWHGBAOS037974
GWHGBAOS038170
GWHGBAOS038228
GWHGBAOS038284
GWHGBAOS038319
GWHGBAOS038736
GWHGBAOS038759
GWHGBAOS039009
GWHGBAOS039092
GWHGBAOS039342
GWHGBAOS039361
GWHGBAOS039395
GWHGBAOS039404
GWHGBAOS039430
GWHGBAOS039473
GWHGBAOS039500
GWHGBAOS039555
GWHGBAOS039761
GWHGBAOS039915
GWHGBAOS039934
GWHGBAOS040341
GWHGBAOS040506
GWHGBAOS040558
GWHGBAOS040672
GWHGBAOS040749
GWHGBAOS040906
GWHGBAOS040919
GWHGBAOS041124
GWHGBAOS041225
GWHGBAOS041227
GWHGBAOS041242
GWHGBAOS041368
GWHGBAOS041507
GWHGBAOS041512
GWHGBAOS041547
GWHGBAOS041564
GWHGBAOS041575
GWHGBAOS041941
GWHGBAOS042044
GWHGBAOS042114
GWHGBAOS042148
GWHGBAOS042183
GWHGBAOS042217
GWHGBAOS042366
GWHGBAOS042458
GWHGBAOS042461
GWHGBAOS042517
GWHGBAOS000067
GWHGBAOS000416
GWHGBAOS000976
GWHGBAOS001007
GWHGBAOS001119
GWHGBAOS001148
GWHGBAOS001508
GWHGBAOS001594
GWHGBAOS002091
GWHGBAOS002114
GWHGBAOS002228
GWHGBAOS002236
GWHGBAOS002262
GWHGBAOS002322
GWHGBAOS002488
GWHGBAOS002762
GWHGBAOS003255
GWHGBAOS003279
GWHGBAOS004209
GWHGBAOS005127
GWHGBAOS005384
GWHGBAOS005419
GWHGBAOS007239
GWHGBAOS007253
GWHGBAOS007617
GWHGBAOS007748
GWHGBAOS007811
GWHGBAOS008115
GWHGBAOS008157
GWHGBAOS008841
GWHGBAOS009831
GWHGBAOS009844
GWHGBAOS010027
GWHGBAOS010204
GWHGBAOS010346
GWHGBAOS010729
GWHGBAOS011048
GWHGBAOS011184
GWHGBAOS011185
GWHGBAOS011613
GWHGBAOS011651
GWHGBAOS011885
GWHGBAOS012671
GWHGBAOS012775
GWHGBAOS012993
GWHGBAOS013174
GWHGBAOS013213
GWHGBAOS013483
GWHGBAOS013546
GWHGBAOS014001
GWHGBAOS014110
GWHGBAOS014265
GWHGBAOS014509
GWHGBAOS014943
GWHGBAOS015070
GWHGBAOS015782
GWHGBAOS016805
GWHGBAOS017266
GWHGBAOS017640
GWHGBAOS017764
GWHGBAOS018611
GWHGBAOS018849
GWHGBAOS018974
GWHGBAOS018992
GWHGBAOS018993
GWHGBAOS019024
GWHGBAOS019320
GWHGBAOS019370
GWHGBAOS019500
GWHGBAOS019871
GWHGBAOS019873
GWHGBAOS020034
GWHGBAOS020846
GWHGBAOS021343
GWHGBAOS021793
GWHGBAOS021869
GWHGBAOS021980
GWHGBAOS022117
GWHGBAOS022155
GWHGBAOS022489
GWHGBAOS022729
GWHGBAOS022733
GWHGBAOS022777
GWHGBAOS023329
GWHGBAOS023478
GWHGBAOS023842
GWHGBAOS024511
GWHGBAOS024785
GWHGBAOS025040
GWHGBAOS025144
GWHGBAOS025286
GWHGBAOS025388
GWHGBAOS025528
GWHGBAOS026008
GWHGBAOS026019
GWHGBAOS026469
GWHGBAOS027074
GWHGBAOS027313
GWHGBAOS027389
GWHGBAOS027390
GWHGBAOS027697
GWHGBAOS028276
GWHGBAOS028352
GWHGBAOS028433
GWHGBAOS028793
GWHGBAOS028926
GWHGBAOS029216
GWHGBAOS029280
GWHGBAOS029677
GWHGBAOS030201
GWHGBAOS030574
GWHGBAOS030826
GWHGBAOS030922
GWHGBAOS031083
GWHGBAOS031244
GWHGBAOS031318
GWHGBAOS031526
GWHGBAOS031863
GWHGBAOS033101
GWHGBAOS033293
GWHGBAOS033452
GWHGBAOS033475
GWHGBAOS033609
GWHGBAOS033791
GWHGBAOS034234
GWHGBAOS034246
GWHGBAOS034549
GWHGBAOS034560
GWHGBAOS034575
GWHGBAOS034674
GWHGBAOS034711
GWHGBAOS035147
GWHGBAOS035216
GWHGBAOS035953
GWHGBAOS036260
GWHGBAOS036632
GWHGBAOS036696
GWHGBAOS036731
GWHGBAOS036805
GWHGBAOS037086
GWHGBAOS037207
GWHGBAOS037225
GWHGBAOS037488
GWHGBAOS037724
GWHGBAOS038197
GWHGBAOS038341
GWHGBAOS038349
GWHGBAOS038907
GWHGBAOS039069
GWHGBAOS039326
GWHGBAOS039841
GWHGBAOS039930
GWHGBAOS040293
GWHGBAOS040346
GWHGBAOS040513
GWHGBAOS040584
GWHGBAOS040739
GWHGBAOS040856
GWHGBAOS041322
GWHGBAOS041658
GWHGBAOS041814
GWHGBAOS042192
GWHGBAOS042424
GWHGBAOS042455
